# Supplementary material for: A hollow-tube-like hydrospongel for multimodal therapy of advanced colorectal cancer
Source: Nat Commun. 2025 Aug 12;16:7464. doi: 10.1038/s41467-025-62880-x (PMC12343928; doi:10.1038/s41467-025-62880-x)
Supplement: Supplementary file 8 — Source Data [file 41467_2025_62880_MOESM8_ESM.xls]

## Sheet: Fig.2e
Hydrodynamic diameters
Fe3O4		Fe3O4@PDA
Diameter	Intensity	Diameter	Intensity
0.4	0	0.4	0
0.46323	0	0.46323	0
0.53646	0	0.53646	0
0.62126	0	0.62126	0
0.71947	0	0.71947	0
0.8332	0	0.8332	0
0.96492	0	0.96492	0
1.11745	0	1.11745	0
1.29409	0	1.29409	0
1.49866	0	1.49866	0
1.73557	0	1.73557	0
2.00993	0	2.00993	0
2.32766	0	2.32766	0
2.69561	0	2.69561	0
3.12173	0	3.12173	0
3.61521	0	3.61521	0
4.1867	0	4.1867	0
4.84853	0	4.84853	0
5.61499	0	5.61499	0
6.5026	0	6.5026	0
7.53052	0	7.53052	0
8.72094	0	8.72094	0
10.0995	0	10.0995	0
11.6961	0	11.6961	0
13.545	0	13.545	0
15.6862	0	15.6862	0
18.1658	0	18.1658	0
21.0374	0	21.0374	0
24.363	0	24.363	0
28.2143	0	28.2143	0
32.6744	0	32.6744	0
37.8396	0	37.8396	0
43.8212	0	43.8212	0
50.7484	0	50.7484	0
58.7707	0	58.7707	0
68.0611	0	68.0611	0
78.8202	0	78.8202	0
91.28	0	91.28	0
105.709	0	105.709	0
122.42	0.32159	122.42	0
141.772	4.08419	141.772	0
164.183	13.1244	164.183	0
190.137	21.8135	190.137	0.91169
220.194	24.5285	220.194	5.00475
255.002	20.4847	255.002	12.6843
295.312	11.6474	295.312	20.3542
341.995	3.61764	341.995	23.4623
396.058	0.378	396.058	20.0984
458.666	0	458.666	12.1971
531.172	0	531.172	4.54259
615.139	0	615.139	0.74472
712.379	0	712.379	0
824.992	0	824.992	0
955.406	0	955.406	0
1106.44	0	1106.44	0
1281.34	0	1281.34	0
1483.89	0	1483.89	0
1718.47	0	1718.47	0
1990.12	0	1990.12	0
2304.72	0	2304.72	0
2669.04	0	2669.04	0
3090.96	0	3090.96	0
3579.58	0	3579.58	0
4145.44	0	4145.44	0
4800.75	0	4800.75	0
5559.64	0	5559.64	0
6438.51	0	6438.51	0
7456.3	0	7456.3	0
8634.99	0	8634.99	0

## Sheet: Fig.2f
Zeta potential
Fe3O4	1.39	1.45	1.84
Fe3O4@PDA	-23.2	-23.7	-23

## Sheet: Fig.2g
Fe3O4		Fe3O4@PDA		19-0629
2θ	Intensity	2θ	Intensity	2θ	Intensity
6	4.95296	6	10.1129	18.269	8
6.01	6.92006	6.01	10.2923	30.095	30
6.02	7.9656	6.02	9.66778	35.422	100
6.03	7.95231	6.03	9.23933	37.052	8
6.04	8.1155	6.04	9.94813	43.052	20
6.05	6.20025	6.05	10.4216	53.391	10
6.06	5.14775	6.06	10.5814	56.942	30
6.07	4.9776	6.07	11.6236	62.515	40
6.08	5.31725	6.08	12.1363	65.743	2
6.09	5.75495	6.09	13.2373	70.924	4
6.1	5.85931	6.1	13.848	73.948	10
6.11	5.72837	6.11	14.0078	74.96	4
6.12	5.83273	6.12	14.3441	78.929	2
6.13	5.23121	6.13	14.4058	86.702	4
6.14	5.9042	6.14	14.5068
6.15	5.67523	6.15	14.647
6.16	5.48547	6.16	15.6695
6.17	4.45258	6.17	14.594
6.18	5.34125	6.18	13.7734
6.19	5.07306	6.19	13.9332
6.2	6.02056	6.2	13.2694
6.21	6.85041	6.21	13.2527
6.22	7.07242	6.22	13.8243
6.23	6.94148	6.23	13.6507
6.24	7.10467	6.24	13.5556
6.25	6.73844	6.25	13.5585
6.26	7.50947	6.26	12.8948
6.27	8.16285	6.27	13.3683
6.28	8.40446	6.28	13.5673
6.29	8.29314	6.29	13.9036
6.3	8.47593	6.3	13.6712
6.31	8.65872	6.31	13.4192
6.32	7.25328	6.32	11.8143
6.33	8.04391	6.33	10.9741
6.34	8.32474	6.34	12.3496
6.35	7.89969	6.35	12.4701
6.36	7.55307	6.36	11.5123
6.37	6.65743	6.37	12.4368
6.38	5.89905	6.38	13.2632
6.39	4.84655	6.39	12.8936
6.4	5.95091	6.4	12.8377
6.41	6.01605	6.41	12.37
6.42	6.19884	6.42	11.4122
6.43	6.26399	6.43	11.5719
6.44	7.07423	6.44	10.3396
6.45	7.17859	6.45	9.93073
6.46	6.06727	6.46	9.93366
6.47	6.46574	6.47	9.68168
6.48	5.92304	6.48	10.0768
6.49	5.81172	6.49	9.56988
6.5	4.52392	6.5	9.53358
6.51	5.49103	6.51	9.30121
6.52	4.67382	6.52	9.12767
6.53	3.837	6.53	9.32667
6.54	2.98058	6.54	11.1923
6.55	2.2222	6.55	10.8423
6.56	5.05205	6.56	11.4139
6.57	5.01915	6.57	10.9266
6.58	5.67253	6.58	10.9883
6.59	5.52199	6.59	11.1677
6.6	5.84204	6.6	11.4452
6.61	6.55424	6.61	10.9579
6.62	6.38409	6.62	10.3138
6.63	6.90022	6.63	10.2383
6.64	7.47517	6.64	10.1039
6.65	6.91286	6.65	9.10684
6.66	6.56624	6.66	9.9529
6.67	7.04315	6.67	9.54406
6.68	7.10829	6.68	9.52738
6.69	7.68324	6.69	10.0009
6.7	7.35623	6.7	11.1607
6.71	7.14686	6.71	11.7911
6.72	6.64338	6.72	12.2842
6.73	7.31637	6.73	12.1302
6.74	7.0874	6.74	12.5449
6.75	8.64274	6.75	12.9792
6.76	8.11965	6.76	13.7468
6.77	7.32205	6.77	14.0831
6.78	7.34798	6.78	13.9292
6.79	7.07979	6.79	14.4615
6.8	6.69395	6.8	15.1115
6.81	6.40616	6.81	15.134
6.82	5.9811	6.82	14.9408
6.83	6.32076	6.83	15.3555
6.84	5.68002	6.84	15.8879
6.85	6.3334	6.85	15.5575
6.86	7.10443	6.86	15.3839
6.87	7.01271	6.87	17.0927
6.88	7.37197	6.88	16.1937
6.89	7.98614	6.89	15.4123
6.9	8.07089	6.9	16.0819
6.91	8.11643	6.91	15.7123
6.92	9.43647	6.92	16.1858
6.93	9.14868	6.93	18.1691
6.94	9.03735	6.94	18.0544
6.95	9.02407	6.95	19.92
6.96	8.8147	6.96	20.9622
6.97	8.74259	6.97	20.4161
6.98	8.53322	6.98	20.0661
6.99	8.9317	6.99	20.8337
7	9.31057	7	21.268
7.01	9.37572	7.01	21.7219
7.02	8.63694	7.02	20.8424
7.03	9.17267	7.03	20.4336
7.04	8.96331	7.04	19.9659
7.05	9.8912	7.05	18.4199
7.06	9.64262	7.06	18.4816
7.07	7.70776	7.07	18.2884
7.08	7.69448	7.08	18.86
7.09	7.07335	7.09	18.0786
7.1	7.68751	7.1	18.0227
7.11	7.94873	7.11	17.7119
7.12	7.17074	7.12	17.7148
7.13	7.88295	7.13	18.6001
7.14	7.85005	7.14	18.0736
7.15	8.34657	7.15	18.1746
7.16	8.27446	7.16	19.8246
7.17	8.04549	7.17	20.102
7.18	8.14985	7.18	20.5363
7.19	9.07774	7.19	21.8529
7.2	8.61347	7.2	22.8166
7.21	9.16881	7.21	22.7215
7.22	9.39082	7.22	22.6852
7.23	9.24028	7.23	22.8254
7.24	9.2466	7.24	21.6323
7.25	9.54704	7.25	20.5764
7.26	9.18081	7.26	20.5401
7.27	10.1871	7.27	20.8371
7.28	11.115	7.28	20.4283
7.29	11.0037	7.29	20.9018
7.3	10.912	7.3	20.4145
7.31	10.585	7.31	18.9468
7.32	10.0227	7.32	18.7145
7.33	10.3427	7.33	18.0703
7.34	10.4863	7.34	18.034
7.35	11.2377	7.35	17.7625
7.36	9.9499	7.36	18.2556
7.37	8.97583	7.37	19.0624
7.38	8.25666	7.38	19.2418
7.39	8.67475	7.39	20.5192
7.4	8.28891	7.4	21.3457
7.41	7.9619	7.41	21.1133
7.42	8.06626	7.42	21.2143
7.43	7.68043	7.43	21.2368
7.44	7.90243	7.44	20.828
7.45	7.59503	7.45	20.8505
7.46	7.73861	7.46	19.9907
7.47	7.03904	7.47	19.6603
7.48	8.08458	7.48	20.2906
7.49	7.26737	7.49	20.4112
7.5	6.76389	7.5	19.1789
7.51	7.04472	7.51	17.9661
7.52	6.99222	7.52	17.5572
7.53	7.76325	7.53	18.168
7.54	6.24016	7.54	19.1709
7.55	6.20726	7.55	19.566
7.56	5.21358	7.56	20.3532
7.57	6.08265	7.57	20.6307
7.58	7.50074	7.58	20.1238
7.59	7.40902	7.59	20.4404
7.6	7.78789	7.6	21.4826
7.61	8.36284	7.61	22.7012
7.62	8.87896	7.62	22.6845
7.63	8.80685	7.63	22.7855
7.64	9.30337	7.64	23.1021
7.65	10.1528	7.65	23.5756
7.66	9.88464	7.66	24.1472
7.67	10.4204	7.67	23.5031
7.68	9.85807	7.68	23.1334
7.69	10.2173	7.69	22.1952
7.7	10.4393	7.7	21.8648
7.71	11.5437	7.71	20.6324
7.72	11.1382	7.72	19.8902
7.73	10.8897	7.73	19.05
7.74	10.1509	7.74	19.249
7.75	9.98075	7.75	21.0755
7.76	9.37922	7.76	21.9019
7.77	9.46398	7.77	21.8852
7.78	9.2154	7.78	21.9862
7.79	8.55505	7.79	22.3617
7.8	7.73784	7.8	21.4038
7.81	7.56769	7.81	21.5636
7.82	6.63284	7.82	21.0959
7.83	5.81563	7.83	21.6087
7.84	5.7043	7.84	22.1018
7.85	5.63219	7.85	22.987
7.86	6.22675	7.86	24.8527
7.87	6.91935	7.87	23.836
7.88	6.82763	7.88	23.839
7.89	8.06924	7.89	22.6458
7.9	8.72262	7.9	22.4134
7.91	9.23875	7.91	22.0438
7.92	9.59801	7.92	22.635
7.93	9.0357	7.93	22.6379
7.94	8.64987	7.94	23.1114
7.95	8.85227	7.95	22.5457
7.96	8.74094	7.96	23.1172
7.97	7.78648	7.97	22.0025
7.98	8.85162	7.98	20.8486
7.99	7.58344	7.99	20.5182
8	9.4525	8	20.9917
8.01	9.75294	8.01	22.073
8.02	9.58279	8.02	22.5465
8.03	10.3146	8.03	22.1965
8.04	9.43857	8.04	21.7289
8.05	10.4253	8.05	21.4377
8.06	10.961	8.06	21.1661
8.07	10.8497	8.07	19.3259
8.08	11.4246	8.08	18.9759
8.09	11.2937	8.09	18.1552
8.1	12.2412	8.1	16.766
8.11	12.5612	8.11	16.2787
8.12	12.0774	8.12	14.7915
8.13	11.7504	8.13	14.6179
8.14	11.6783	8.14	14.6993
8.15	10.4885	8.15	14.859
8.16	9.61247	8.16	15.4698
8.17	9.85408	8.17	15.3355
8.18	9.05648	8.18	15.2404
8.19	9.98437	8.19	15.6551
8.2	9.10834	8.2	15.3443
8.21	8.31074	8.21	14.857
8.22	6.61118	8.22	13.9776
8.23	5.81358	8.23	13.6864
8.24	5.54539	8.24	14.5716
8.25	6.86544	8.25	13.7118
8.26	6.89136	8.26	12.0873
8.27	7.66239	8.27	12.1686
8.28	7.49224	8.28	11.7598
8.29	7.42013	8.29	11.1353
8.3	7.60292	8.3	10.8833
8.31	8.21709	8.31	12.2392
8.32	8.51753	8.32	11.4578
8.33	9.62189	8.33	13.343
8.34	10.6086	8.34	13.7381
8.35	10.4188	8.35	13.5842
8.36	9.68007	8.36	12.3714
8.37	8.00011	8.37	10.7077
8.38	9.04565	8.38	10.691
8.39	9.95393	8.39	10.2821
8.4	10.0975	8.4	11.4223
8.41	8.75089	8.41	10.6802
8.42	7.77682	8.42	11.3105
8.43	7.39098	8.43	10.5684
8.44	7.26005	8.44	10.5125
8.45	6.89382	8.45	10.3781
8.46	6.52759	8.46	10.0085
8.47	6.71038	8.47	9.05064
8.48	6.12847	8.48	10.2104
8.49	5.6446	8.49	10.7624
8.5	7.1019	8.5	11.0398
8.51	6.02979	8.51	10.9251
8.52	5.58513	8.52	9.928
8.53	3.57184	8.53	9.67602
8.54	2.73503	8.54	9.89463
8.55	4.1139	8.55	10.7995
8.56	4.68884	8.56	11.626
8.57	4.26379	8.57	11.2759
8.58	4.87796	8.58	12.1024
8.59	4.37448	8.59	12.0269
8.6	3.87099	8.6	12.7749
8.61	3.19104	8.61	13.6994
8.62	2.70716	8.62	13.6239
8.63	2.30172	8.63	13.8621
8.64	2.7002	8.64	14.1984
8.65	3.70652	8.65	14.6719
8.66	4.8697	8.66	13.9493
8.67	5.20936	8.67	12.717
8.68	4.17646	8.68	12.6806
8.69	4.92788	8.69	13.2914
8.7	4.32636	8.7	12.2747
8.71	3.80327	8.71	13.2581
8.72	3.86842	8.72	13.0845
8.73	3.22768	8.73	14.2443
8.74	3.9791	8.74	14.8354
8.75	4.4364	8.75	14.2109
8.76	3.05056	8.76	14.7432
8.77	2.25296	8.77	15.6677
8.78	1.76909	8.78	15.7295
8.79	1.04992	8.79	15.4775
8.8	0.58565	8.8	15.9118
8.81	-0.15312	8.81	16.6598
8.82	0.04928	8.82	15.9177
8.83	0.21246	8.83	16.6265
8.84	0.88545	8.84	15.9431
8.85	0.95059	8.85	15.7107
8.86	1.05495	8.86	16.2431
8.87	1.8848	8.87	16.8538
8.88	2.36171	8.88	17.1117
8.89	1.93666	8.89	17.2126
8.9	2.13906	8.9	15.9803
8.91	1.85127	8.91	16.3557
8.92	2.50465	8.92	16.7704
8.93	3.25606	8.93	16.1851
8.94	4.43886	8.94	16.2665
8.95	4.58243	8.95	16.6223
8.96	4.43189	8.96	16.0174
8.97	5.18331	8.97	15.9223
8.98	4.38571	8.98	16.5527
8.99	4.35282	8.99	15.7125
9	5.04541	9	15.6565
9.01	4.2086	9.01	15.581
9.02	4.4306	9.02	15.7016
9.03	5.57418	9.03	15.7634
9.04	7.14913	9.04	15.9034
9.05	6.72408	9.05	16.3738
9.06	5.57353	9.06	15.55
9.07	4.6975	9.07	14.2753
9.08	4.29206	9.08	14.1378
9.09	4.45524	9.09	15.1376
9.1	3.85372	9.1	15.5688
9.11	3.66396	9.11	15.6666
9.12	3.1997	9.12	17.0193
9.13	3.87269	9.13	16.5289
9.14	3.97705	9.14	17.0973
9.15	3.90494	9.15	16.901
9.16	2.85243	9.16	16.6067
9.17	2.25091	9.17	16.5673
9.18	1.55135	9.18	17.371
9.19	2.20473	9.19	16.3315
9.2	2.74046	9.2	14.7823
9.21	3.21737	9.21	15.233
9.22	3.67467	9.22	14.6838
9.23	3.60256	9.23	15.8208
9.24	5.41281	9.24	15.5069
9.25	5.77207	9.25	15.7616
9.26	6.58231	9.26	15.2712
9.27	7.58863	9.27	14.7023
9.28	8.34005	9.28	14.9178
9.29	7.62088	9.29	14.8195
9.3	7.74485	9.3	14.7017
9.31	8.43745	9.31	13.2505
9.32	9.56142	9.32	12.7012
9.33	9.13637	9.33	12.9167
9.34	9.02504	9.34	12.9557
9.35	8.3843	9.35	12.9751
9.36	8.37102	9.36	13.8964
9.37	8.00479	9.37	13.7786
9.38	7.16797	9.38	13.6411
9.39	6.99782	9.39	14.5232
9.4	6.82767	9.4	14.9152
9.41	6.1085	9.41	15.111
9.42	6.03639	9.42	14.9932
9.43	5.98389	9.43	14.7381
9.44	5.34315	9.44	14.6398
9.45	4.54555	9.45	14.6592
9.46	4.39501	9.46	13.659
9.47	3.47976	9.47	13.5411
9.48	2.50569	9.48	13.3644
9.49	3.963	9.49	12.4622
9.5	5.02814	9.5	12.462
9.51	4.19132	9.51	12.3834
9.52	2.8251	9.52	11.4224
9.53	2.43926	9.53	10.5594
9.54	1.75931	9.54	10.5984
9.55	1.74602	9.55	11.108
9.56	2.6543	9.56	11.1274
9.57	2.64102	9.57	10.5977
9.58	2.314	9.58	10.5583
9.59	2.45758	9.59	11.0091
9.6	2.38547	9.6	10.852
9.61	3.03885	9.61	10.7734
9.62	3.79027	9.62	10.0869
9.63	4.14953	9.63	8.2239
9.64	2.92056	9.64	8.45897
9.65	2.75041	9.65	7.34111
9.66	1.58026	9.66	7.08599
9.67	0.95913	9.67	7.28185
9.68	0.35761	9.68	8.43849
9.69	0.44236	9.69	7.71279
9.7	0.52711	9.7	8.86943
9.71	-1.0548	9.71	9.53588
9.72	-0.81318	9.72	9.84939
9.73	-0.10098	9.73	10.3198
9.74	0.08181	9.74	9.24111
9.75	-0.63736	9.75	9.39776
9.76	-0.533	9.76	9.92695
9.77	-1.99726	9.77	10.2797
9.78	-2.52036	9.78	11.2402
9.79	-3.12188	9.79	11.3577
9.8	-2.4685	9.8	11.2986
9.81	-2.0308	9.81	11.2984
9.82	-2.20095	9.82	10.6904
9.83	-2.50836	9.83	9.84699
9.84	-2.32556	9.84	9.82717
9.85	-1.43689	9.85	9.51322
9.86	-1.17567	9.86	9.37575
9.87	-1.20856	9.87	8.47357
9.88	-1.06499	9.88	7.47336
9.89	-0.98023	9.89	7.94373
9.9	-0.67979	9.9	7.11998
9.91	-1.92837	9.91	6.66878
9.92	-2.39264	9.92	7.23719
9.93	-3.24907	9.93	6.37423
9.94	-3.39961	9.94	6.47205
9.95	-2.76583	9.95	6.80517
9.96	-3.03402	9.96	7.04024
9.97	-2.75319	9.97	7.2361
9.98	-1.00177	9.98	7.03981
9.99	0.02416	9.99	7.72586
10	-1.00874	10	8.70604
10.01	-0.7083	10.01	9.03915
10.02	-0.83923	10.02	8.50952
10.03	0.81415	10.03	8.68578
10.04	0.33027	10.04	8.80321
10.05	0.65032	10.05	8.3324
10.06	0.44095	10.06	7.84199
10.07	-0.63116	10.07	7.07706
10.08	-1.13464	10.08	7.7239
10.09	-1.26557	10.09	7.78251
10.1	-1.43572	10.1	7.91955
10.11	-0.80195	10.11	7.88011
10.12	-1.42308	10.12	7.72303
10.13	-2.39715	10.13	7.76203
10.14	-2.70455	10.14	7.7422
10.15	-1.8747	10.15	6.87924
10.16	-0.96642	10.16	6.72216
10.17	-0.7052	10.17	7.27096
10.18	-0.42437	10.18	6.83937
10.19	-0.53569	10.19	5.64308
10.2	-0.88231	10.2	5.44678
10.21	-1.24854	10.21	4.72107
10.22	0.01268	10.22	4.17184
10.23	-0.33394	10.23	4.28926
10.24	-0.30801	10.24	4.58316
10.25	-0.63502	10.25	5.11236
10.26	-0.92282	10.26	4.79842
10.27	-1.01454	10.27	3.11192
10.28	-1.41998	10.28	3.40582
10.29	-1.25679	10.29	3.30757
10.3	-2.40734	10.3	2.64068
10.31	-2.65592	10.31	1.95419
10.32	-3.04175	10.32	2.07162
10.33	-3.23151	10.33	3.62042
10.34	-2.83303	10.34	5.18883
10.35	-2.68946	10.35	4.63959
10.36	-3.72235	10.36	4.71781
10.37	-4.4023	10.37	4.42347
10.38	-4.06265	10.38	3.91345
10.39	-3.82103	10.39	5.48186
10.4	-2.61863	10.4	4.46203
10.41	-2.61231	10.41	5.22652
10.42	-1.90011	10.42	5.36356
10.43	-1.07026	10.43	5.42217
10.44	-0.27962	10.44	6.28469
10.45	-0.25369	10.45	7.12761
10.46	-0.3062	10.46	6.55877
10.47	0.07267	10.47	6.61737
10.48	-0.70532	10.48	7.06814
10.49	-0.30684	10.49	7.65615
10.5	-0.04562	10.5	7.51868
10.51	-0.13734	10.51	7.59689
10.52	0.12389	10.52	8.10648
10.53	0.54197	10.53	8.63567
10.54	0.92084	10.54	8.7335
10.55	0.71148	10.55	8.20387
10.56	0.7178	10.56	8.81149
10.57	0.74373	10.57	8.65441
10.58	1.6128	10.58	8.51694
10.59	2.18774	10.59	8.73241
10.6	3.09603	10.6	9.20278
10.61	3.27882	10.61	9.45746
10.62	2.75573	10.62	9.37881
10.63	3.01695	10.63	10.0061
10.64	3.45464	10.64	10.9078
10.65	2.69626	10.65	10.7115
10.66	2.36925	10.66	11.1819
10.67	1.06184	10.67	11.5542
10.68	0.79366	10.68	10.9461
10.69	1.05488	10.69	10.9067
10.7	2.15924	10.7	11.3379
10.71	2.7734	10.71	10.3376
10.72	2.91698	10.72	9.84722
10.73	2.37428	10.73	10.7882
10.74	1.94923	10.74	9.33698
10.75	2.52418	10.75	8.1603
10.76	3.09913	10.76	8.61106
10.77	4.20349	10.77	9.08143
10.78	3.58236	10.78	10.8851
10.79	4.02005	10.79	11.4339
10.8	4.55578	10.8	10.4337
10.81	6.16995	10.81	9.70801
10.82	6.96058	10.82	9.11956
10.83	7.96691	10.83	8.68797
10.84	7.75754	10.84	8.72696
10.85	6.97955	10.85	7.41302
10.86	7.3192	10.86	7.27555
10.87	7.16866	10.87	7.29494
10.88	6.9789	10.88	7.76531
10.89	7.63228	10.89	7.70627
10.9	7.59939	10.9	6.96095
10.91	7.80179	10.91	7.92152
10.92	8.12184	10.92	6.94091
10.93	8.59875	10.93	6.82304
10.94	8.35016	10.94	6.70518
10.95	9.27805	10.95	6.43045
10.96	9.32359	10.96	5.90082
10.97	9.42795	10.97	5.97904
10.98	9.80682	10.98	6.07686
10.99	11.2641	10.99	5.82174
11	10.7803	11	6.44897
11.01	10.8062	11.01	6.54679
11.02	10.6752	11.02	6.01716
11.03	9.97568	11.03	4.8993
11.04	10.4918	11.04	4.84026
11.05	9.9295	11.05	5.78121
11.06	9.81818	11.06	6.09472
11.07	8.84411	11.07	6.01607
11.08	9.71317	11.08	6.40801
11.09	9.95479	11.09	5.85878
11.1	9.96111	11.1	6.01542
11.11	10.3204	11.11	5.19167
11.12	10.6992	11.12	3.91695
11.13	11.6271	11.13	3.42653
11.14	11.9472	11.14	2.58318
11.15	11.9339	11.15	1.73982
11.16	13.1951	11.16	2.09255
11.17	14.2014	11.17	2.11194
11.18	14.2666	11.18	3.52348
11.19	14.2533	11.19	4.83699
11.2	14.3381	11.2	5.34658
11.21	14.6973	11.21	5.73852
11.22	14.6252	11.22	6.60104
11.23	14.906	11.23	7.38514
11.24	15.1084	11.24	6.89473
11.25	17.0951	11.25	8.48274
11.26	16.5917	11.26	9.4237
11.27	16.3823	11.27	8.87446
11.28	16.1925	11.28	8.10954
11.29	17.042	11.29	6.73677
11.3	18.2836	11.3	5.46205
11.31	17.6821	11.31	6.30497
11.32	16.6492	11.32	7.54004
11.33	16.0281	11.33	8.38296
11.34	15.2501	11.34	8.71608
11.35	16.3152	11.35	7.95115
11.36	16.3608	11.36	8.8725
11.37	16.3475	11.37	9.51935
11.38	17.4322	11.38	9.34266
11.39	18.1444	11.39	8.79342
11.4	18.0331	11.4	9.16575
11.41	17.9022	11.41	9.47926
11.42	16.8301	11.42	9.55747
11.43	16.6599	11.43	10.0474
11.44	16.2937	11.44	11.2825
11.45	15.4765	11.45	10.9686
11.46	14.3651	11.46	11.4193
11.47	14.5675	11.47	11.2427
11.48	13.9856	11.48	11.2032
11.49	13.8547	11.49	10.4971
11.5	13.41	11.5	10.8106
11.51	13.7105	11.51	10.8496
11.52	12.4227	11.52	11.7122
11.53	12.9192	11.53	12.0845
11.54	13.1608	11.54	13.2804
11.55	13.6181	11.55	14.1233
11.56	12.9774	11.56	13.476
11.57	13.2778	11.57	14.0248
11.58	13.5783	11.58	13.4756
11.59	12.8787	11.59	13.2204
11.6	13.3164	11.6	13.6908
11.61	13.7345	11.61	12.0043
11.62	13.2702	11.62	12.3178
11.63	13.453	11.63	12.5529
11.64	12.028	11.64	12.886
11.65	11.4656	11.65	12.4348
11.66	11.9622	11.66	12.2385
11.67	12.6744	11.67	12.2579
11.68	12.3866	11.68	12.4538
11.69	11.7262	11.69	12.1594
11.7	11.8698	11.7	10.7475
11.71	12.033	11.71	10.4531
11.72	11.2746	11.72	10.8058
11.73	10.9476	11.73	11.0997
11.74	9.87547	11.74	11.0211
11.75	9.99944	11.75	11.1385
11.76	8.45674	11.76	10.001
11.77	8.46306	11.77	9.64789
11.78	8.58703	11.78	9.62807
11.79	8.10316	11.79	10.8435
11.8	7.59967	11.8	10.9021
11.81	7.97854	11.81	11.6078
11.82	7.98487	11.82	11.9213
11.83	9.40295	11.83	11.8623
11.84	10.0563	11.84	11.666
11.85	10.847	11.85	11.6069
11.86	11.5984	11.86	12.195
11.87	12.0165	11.87	10.9594
11.88	11.6699	11.88	11.1357
11.89	10.637	11.89	12.3904
11.9	10.8394	11.9	11.7431
11.91	10.4535	11.91	11.4292
11.92	9.89122	11.92	11.3309
11.93	10.9564	11.93	10.8797
11.94	11.6097	11.94	9.78144
11.95	12.2435	11.95	8.91848
11.96	13.6224	11.96	9.17317
11.97	13.4326	11.97	7.11412
11.98	13.0468	11.98	7.01587
11.99	13.4845	11.99	7.3882
12	12.6477	12	6.78014
12.01	13.1442	12.01	6.79953
12.02	13.3662	12.02	5.93657
12.03	13.7843	12.03	5.54419
12.04	14.1631	12.04	5.83809
12.05	13.3656	12.05	4.72023
12.06	12.3523	12.06	4.60255
12.07	12.5351	12.07	4.34196
12.08	12.8747	12.08	3.70882
12.09	13.9398	12.09	4.11489
12.1	15.1227	12.1	5.01116
12.11	14.4623	12.11	5.59371
12.12	14.0373	12.12	6.58801
12.13	14.0436	12.13	7.40585
12.14	13.7362	12.14	8.41977
12.15	14.1542	12.15	8.06114
12.16	13.592	12.16	8.70251
12.17	12.3434	12.17	9.18701
12.18	11.3889	12.18	9.67152
12.19	11.6893	12.19	9.95994
12.2	12.1466	12.2	9.30719
12.21	12.349	12.21	8.88974
12.22	13.2377	12.22	8.13895
12.23	14.7342	12.23	8.85875
12.24	15.27	12.24	9.32364
12.25	16.2371	12.25	9.9454
12.26	16.9297	12.26	10.6064
12.27	17.5242	12.27	10.7772
12.28	17.4521	12.28	11.6342
12.29	17.831	12.29	11.8442
12.3	18.504	12.3	11.6032
12.31	18.275	12.31	12.5779
12.32	17.2813	12.32	13.2585
12.33	17.9543	12.33	12.5665
12.34	17.8038	12.34	11.9138
12.35	16.4964	12.35	11.6924
12.36	15.9929	12.36	11.3338
12.37	14.0776	12.37	11.681
12.38	14.0447	12.38	12.5185
12.39	13.6785	12.39	11.8265
12.4	13.9986	12.4	10.8993
12.41	13.9265	12.41	11.3053
12.42	13.521	12.42	11.6918
12.43	14.4685	12.43	11.7057
12.44	14.4356	12.44	11.3667
12.45	13.089	12.45	11.9492
12.46	12.1345	12.46	11.473
12.47	12.2585	12.47	12.0163
12.48	13.1276	12.48	13.2263
12.49	13.3103	12.49	13.5931
12.5	13.4735	12.5	12.96
12.51	13.3426	12.51	14.17
12.52	12.996	12.52	14.1447
12.53	12.218	12.53	13.9821
12.54	11.5184	12.54	14.1529
12.55	10.9953	12.55	13.6178
12.56	12.0801	12.56	15.0631
12.57	11.7923	12.57	14.4692
12.58	12.0339	12.58	14.3654
12.59	12.5108	12.59	14.7519
12.6	11.6152	12.6	15.3737
12.61	10.2686	12.61	14.5248
12.62	10.8631	12.62	13.7937
12.63	10.5557	12.63	13.9252
12.64	9.75811	12.64	13.194
12.65	9.23502	12.65	12.5217
12.66	9.1433	12.66	12.6925
12.67	10.483	12.67	12.3926
12.68	10.705	12.68	12.2693
12.69	11.3191	12.69	11.8715
12.7	11.6	12.7	12.0618
12.71	12.7435	12.71	12.5267
12.72	13.2793	12.72	13.9132
12.73	12.1091	12.73	15.1036
12.74	11.5664	12.74	14.5293
12.75	12.1414	12.75	15.9157
12.76	12.383	12.76	14.7924
12.77	11.5658	12.77	15.1397
12.78	11.4152	12.78	15.683
12.79	11.5784	12.79	15.0106
12.8	11.173	12.8	14.4951
12.81	10.6499	12.81	13.8424
12.82	11.8327	12.82	12.5034
12.83	12.0939	12.83	11.5565
12.84	12.1983	12.84	11.7665
12.85	11.9301	12.85	12.2902
12.86	12.6031	12.86	13.6963
12.87	12.6878	12.87	14.22
12.88	13.4	12.88	14.1751
12.89	13.7005	12.89	14.0125
12.9	14.5499	12.9	13.85
12.91	15.0464	12.91	14.0012
12.92	14.8567	12.92	14.7798
12.93	15.6081	12.93	15.2839
12.94	16.6928	12.94	14.5527
12.95	16.7776	12.95	15.1941
12.96	17.6663	12.96	15.5217
12.97	17.7706	12.97	16.6729
12.98	17.1299	12.98	16.4123
12.99	16.2343	12.99	16.7007
13	15.9661	13	15.8911
13.01	15.3449	13.01	17.0227
13.02	16.0375	13.02	17.017
13.03	15.5733	13.03	16.7172
13.04	16.5404	13.04	16.6919
13.05	17.782	13.05	16.3921
13.06	18.7099	13.06	16.1119
13.07	17.5397	13.07	15.3023
13.08	17.9186	13.08	16.7476
13.09	17.67	13.09	17.0752
13.1	17.4214	13.1	16.8342
13.11	17.6434	13.11	15.9658
13.12	17.0027	13.12	17.1169
13.13	16.0875	13.13	17.876
13.14	16.4467	13.14	18.733
13.15	17.8648	13.15	19.0999
13.16	18.479	13.16	18.702
13.17	18.3677	13.17	19.0101
13.18	18.0995	13.18	19.475
13.19	17.8313	13.19	19.332
13.2	17.8768	13.2	20.1499
13.21	16.2753	13.21	20.3402
13.22	15.3404	13.22	19.8836
13.23	14.4448	13.23	19.5642
13.24	14.7844	13.24	19.1663
13.25	13.2417	13.25	18.8077
13.26	12.3461	13.26	17.0373
13.27	12.3916	13.27	17.1688
13.28	13.1038	13.28	15.0847
13.29	12.9533	13.29	15.079
13.3	11.5871	13.3	14.1126
13.31	11.9071	13.31	14.95
13.32	11.835	13.32	15.4933
13.33	10.8584	13.33	16.017
13.34	11.0382	13.34	15.6976
13.35	10.7867	13.35	15.6135
13.36	11.0057	13.36	15.7451
13.37	10.4405	13.37	14.8766
13.38	9.62033	13.38	15.3415
13.39	9.13351	13.39	14.5907
13.4	9.21531	13.4	14.9772
13.41	9.63044	13.41	15.8147
13.42	8.53578	13.42	16.1619
13.43	8.20581	13.43	15.8817
13.44	7.62095	13.44	16.4642
13.45	7.23216	13.45	16.6742
13.46	7.00024	13.46	16.0803
13.47	6.94479	13.47	15.5648
13.48	7.20306	13.48	15.167
13.49	7.28486	13.49	14.8279
13.5	7.36667	13.5	13.9399
13.51	7.50729	13.51	14.9146
13.52	8.31459	13.52	14.9677
13.53	8.39639	13.53	15.7267
13.54	8.61545	13.54	15.6426
13.55	6.8149	13.55	15.6369
13.56	6.73984	13.56	15.141
13.57	6.40987	13.57	15.0177
13.58	7.96227	13.58	15.365
13.59	8.18132	13.59	15.2024
13.6	8.55724	13.6	15.1575
13.61	8.2665	13.61	15.5244
13.62	8.79928	13.62	16.754
13.63	9.52814	13.63	16.3365
13.64	11.1001	13.64	15.5857
13.65	11.3976	13.65	14.9526
13.66	9.53825	13.66	15.7508
13.67	9.46319	13.67	16.4706
13.68	9.72147	13.68	16.661
13.69	9.46994	13.69	15.7533
13.7	10.591	13.7	15.2378
13.71	9.26099	13.71	14.8008
13.72	9.87221	13.72	14.5206
13.73	9.85597	13.73	15.0835
13.74	10.5064	13.74	14.3327
13.75	10.8039	13.75	15.0133
13.76	10.4151	13.76	14.537
13.77	10.8498	13.77	14.551
13.78	10.9905	13.78	15.3296
13.79	10.0919	13.79	16.4415
13.8	9.74232	13.8	15.6123
13.81	10.6084	13.81	15.7439
13.82	9.47455	13.82	14.9146
13.83	9.34066	13.83	14.8501
13.84	10.0303	13.84	15.7072
13.85	9.64152	13.85	16.4466
13.86	8.95862	13.86	15.7742
13.87	8.33454	13.87	14.7489
13.88	8.65164	13.88	14.1746
13.89	9.49815	13.89	14.6983
13.9	10.58	13.9	15.8299
13.91	11.0147	13.91	15.8634
13.92	9.56708	13.92	15.6225
13.93	10.9626	13.93	15.5579
13.94	11.3581	13.94	16.0032
13.95	11.185	13.95	14.272
13.96	10.3453	13.96	14.3056
13.97	9.25061	13.97	14.0842
13.98	9.07751	13.98	15.1373
13.99	9.47304	13.99	15.3473
14	9.04503	14	15.8318
14.01	9.61703	14.01	16.4732
14.02	10.0714	14.02	15.9577
14.03	9.78064	14.03	15.3638
14.04	9.54872	14.04	14.162
14.05	9.66973	14.05	14.7838
14.06	10.5751	14.06	16.5232
14.07	9.87256	14.07	17.1449
14.08	9.8171	14.08	18.5706
14.09	9.25185	14.09	17.7414
14.1	8.76502	14.1	16.1867
14.11	8.25859	14.11	17.0045
14.12	7.02667	14.12	16.94
14.13	6.28494	14.13	16.5814
14.14	6.71968	14.14	16.6149
14.15	5.97796	14.15	18.0014
14.16	6.64799	14.16	18.6819
14.17	8.63176	14.17	17.441
14.18	9.41944	14.18	18.0627
14.19	9.46203	14.19	18.9982
14.2	10.7791	14.2	19.1886
14.21	10.1354	14.21	19.0849
14.22	10.178	14.22	18.2949
14.23	9.55395	14.23	18.1127
14.24	9.96908	14.24	16.7933
14.25	9.40383	14.25	16.6503
14.26	9.44641	14.26	16.1152
14.27	10.391	14.27	15.5801
14.28	11.0022	14.28	15.4372
14.29	10.5938	14.29	15.4903
14.3	11.4795	14.3	15.8179
14.31	11.9339	14.31	17.1652
14.32	12.4666	14.32	18.3752
14.33	13.2543	14.33	18.4479
14.34	13.3557	14.34	18.6187
14.35	12.4767	14.35	18.1621
14.36	13.0095	14.36	18.6269
14.37	13.8364	14.37	18.2095
14.38	14.3496	14.38	18.8901
14.39	14.0589	14.39	20.4922
14.4	13.0426	14.4	20.0552
14.41	11.6735	14.41	19.9318
14.42	11.8533	14.42	19.2399
14.43	13.3665	14.43	19.7636
14.44	12.8208	14.44	19.7187
14.45	12.9811	14.45	19.1051
14.46	14.1021	14.46	19.2171
14.47	13.9878	14.47	18.9565
14.48	14.501	14.48	19.1861
14.49	14.2298	14.49	18.8667
14.5	14.4685	14.5	18.6453
14.51	14.8248	14.51	17.9337
14.52	14.7105	14.52	17.7908
14.53	14.4198	14.53	18.2361
14.54	14.2271	14.54	19.3284
14.55	14.7795	14.55	19.4796
14.56	14.7828	14.56	19.8269
14.57	14.7078	14.57	18.0565
14.58	15.3974	14.58	17.7566
14.59	15.5773	14.59	16.6529
14.6	15.2081	14.6	17.2158
14.61	15.035	14.61	16.9356
14.62	15.4501	14.62	16.1653
14.63	16.826	14.63	15.9439
14.64	17.8098	14.64	15.2715
14.65	17.774	14.65	15.0501
14.66	17.1891	14.66	14.8288
14.67	16.7219	14.67	15.3133
14.68	15.1762	14.68	16.0135
14.69	14.1012	14.69	14.7529
14.7	13.8693	14.7	13.4531
14.71	12.2452	14.71	13.0944
14.72	12.4838	14.72	14.0691
14.73	12.9774	14.73	14.985
14.74	13.7455	14.74	14.7832
14.75	13.5136	14.75	14.5226
14.76	14.4777	14.76	15.1444
14.77	13.9125	14.77	15.472
14.78	13.7002	14.78	16.5448
14.79	13.3898	14.79	18.0489
14.8	13.7853	14.8	18.455
14.81	13.122	14.81	18.2532
14.82	12.9685	14.82	18.424
14.83	13.4621	14.83	18.7516
14.84	14.0145	14.84	19.3734
14.85	15.5473	14.85	18.8579
14.86	16.9428	14.86	18.2247
14.87	16.6129	14.87	17.9053
14.88	16.577	14.88	18.782
14.89	16.1882	14.89	18.443
14.9	17.4857	14.9	17.5745
14.91	17.9793	14.91	16.8237
14.92	18.9042	14.92	16.171
14.93	17.2605	14.93	15.8516
14.94	16.9698	14.94	14.7675
14.95	17.4045	14.95	14.5461
14.96	16.5255	14.96	14.3639
14.97	15.2936	14.97	14.7896
14.98	16.0225	14.98	15.2153
14.99	17.5749	14.99	15.3665
15	17.9116	15	14.6941
15.01	17.3659	15.01	14.7864
15.02	16.8595	15.02	15.8003
15.03	17.3334	15.03	15.579
15.04	17.8074	15.04	15.1223
15.05	17.6343	15.05	13.8225
15.06	18.0298	15.06	14.8168
15.07	17.9156	15.07	15.0856
15.08	17.1346	15.08	15.8839
15.09	16.5694	15.09	15.8978
15.1	16.6708	15.1	16.1078
15.11	17.3408	15.11	16.906
15.12	17.6971	15.12	17.1552
15.13	16.9162	15.13	17.6789
15.14	16.1745	15.14	17.8693
15.15	15.4327	15.15	18.393
15.16	15.0635	15.16	17.7991
15.17	15.3806	15.17	16.6562
15.18	14.5605	15.18	15.9838
15.19	15.4462	15.19	15.5663
15.2	15.43	15.2	16.0901
15.21	16.002	15.21	15.4962
15.22	16.3583	15.22	16.8238
15.23	16.3224	15.23	16.2299
15.24	16.6984	15.24	15.832
15.25	16.3292	15.25	15.9832
15.26	15.6659	15.26	17.4677
15.27	15.1987	15.27	17.8149
15.28	15.4177	15.28	17.4563
15.29	16.2642	15.29	17.3134
15.3	15.1696	15.3	15.8959
15.31	14.2122	15.31	14.0275
15.32	14.4704	15.32	12.963
15.33	13.9836	15.33	11.8788
15.34	12.8105	15.34	10.1673
15.35	11.8531	15.35	9.94588
15.36	10.9349	15.36	10.6461
15.37	9.17357	15.37	10.758
15.38	9.35341	15.38	10.3014
15.39	8.84697	15.39	10.531
15.4	9.7327	15.4	10.4076
15.41	9.42234	15.41	10.8333
15.42	9.28846	15.42	11.808
15.43	9.23301	15.43	12.8415
15.44	9.96187	15.44	13.8162
15.45	9.20054	15.45	14.5949
15.46	8.85097	15.46	14.3931
15.47	9.16806	15.47	15.1129
15.48	9.38712	15.48	14.2837
15.49	8.1748	15.49	15.1015
15.5	6.92327	15.5	14.9193
15.51	6.53449	15.51	14.9529
15.52	6.36139	15.52	14.4178
15.53	7.61966	15.53	14.0395
15.54	6.19166	15.54	15.0142
15.55	5.31268	15.55	14.5772
15.56	5.82585	15.56	14.493
15.57	5.31942	15.57	13.8207
15.58	5.89142	15.58	13.4032
15.59	7.13009	15.59	13.0642
15.6	7.15307	15.6	13.6663
15.61	6.09761	15.61	14.2881
15.62	4.66961	15.62	13.7138
15.63	4.84945	15.63	15.061
15.64	5.95086	15.64	15.2122
15.65	6.81698	15.65	15.285
15.66	6.52623	15.66	15.1028
15.67	6.70608	15.67	15.1951
15.68	6.63102	15.68	14.8169
15.69	7.49713	15.69	14.0465
15.7	7.93188	15.7	14.6683
15.71	7.95486	15.71	15.0351
15.72	7.80136	15.72	16.2059
15.73	7.88317	15.73	16.0041
15.74	7.94536	15.74	16.018
15.75	7.83109	15.75	15.7575
15.76	7.9521	15.76	15.7714
15.77	8.58293	15.77	14.7853
15.78	9.64512	15.78	14.8776
15.79	9.72692	15.79	14.97
15.8	8.9852	15.8	14.5721
15.81	9.65523	15.81	13.6841
15.82	10.1096	15.82	13.6588
15.83	9.64237	15.83	15.0061
15.84	10.43	15.84	15.5102
15.85	10.6099	15.85	16.8378
15.86	10.6917	15.86	15.9498
15.87	10.5186	15.87	15.9441
15.88	11.5612	15.88	15.958
15.89	10.7998	15.89	15.8543
15.9	10.2542	15.9	15.2799
15.91	9.29679	15.91	16.7252
15.92	9.63349	15.92	16.6215
15.93	9.34275	15.93	15.2432
15.94	8.62063	15.94	13.9238
15.95	8.68282	15.95	13.7417
15.96	9.27443	15.96	12.7948
15.97	7.84643	15.97	13.7107
15.98	7.81059	15.98	13.3128
15.99	7.71592	15.99	13.915
16	8.60164	16	13.3211
16.01	9.5658	16.01	12.3938
16.02	9.88289	16.02	12.4077
16.03	9.65097	16.03	13.1667
16.04	9.26219	16.04	13.416
16.05	10.6969	16.05	12.9789
16.06	11.3866	16.06	12.8555
16.07	11.6448	16.07	12.6342
16.08	11.8443	16.08	11.55
16.09	10.7104	16.09	11.6816
16.1	9.26281	16.1	11.7151
16.11	9.05049	16.11	10.5918
16.12	9.46563	16.12	9.89983
16.13	10.6847	16.13	9.20786
16.14	10.9233	16.14	7.65646
16.15	10.1424	16.15	7.36225
16.16	10.3026	16.16	7.28373
16.17	10.5021	16.17	7.00913
16.18	10.1721	16.18	7.34238
16.19	10.0579	16.19	8.20503
16.2	8.98279	16.2	8.95004
16.21	7.90773	16.21	8.24407
16.22	7.63659	16.22	7.36163
16.23	8.13016	16.23	5.83213
16.24	7.97667	16.24	5.28302
16.25	7.15651	16.25	4.51823
16.26	6.86577	16.26	4.81225
16.27	6.16325	16.27	5.26315
16.28	6.53917	16.28	5.89051
16.29	5.95431	16.29	5.65512
16.3	6.42827	16.3	5.24327
16.31	5.74537	16.31	5.45887
16.32	5.9056	16.32	6.22349
16.33	5.18348	16.33	6.81163
16.34	4.53979	16.34	7.18409
16.35	4.42552	16.35	6.24283
16.36	4.37007	16.36	6.51725
16.37	5.17736	16.37	8.08579
16.38	5.27877	16.38	7.24256
16.39	5.22332	16.39	7.61502
16.4	5.71688	16.4	7.67375
16.41	6.87712	16.41	7.90896
16.42	6.82167	16.42	6.16377
16.43	6.4721	16.43	5.37937
16.44	7.10292	16.44	6.39889
16.45	7.42002	16.45	6.55566
16.46	8.40378	16.46	6.28106
16.47	8.34833	16.47	6.92803
16.48	10.3713	16.48	6.14363
16.49	10.5511	16.49	5.81021
16.5	10.1624	16.5	6.18267
16.51	10.0089	16.51	6.08454
16.52	8.73773	16.52	6.59425
16.53	8.42738	16.53	6.79024
16.54	9.52879	16.54	6.61368
16.55	9.35569	16.55	5.90771
16.56	9.26102	16.56	5.5939
16.57	8.14674	16.57	6.5742
16.58	7.75796	16.58	7.51529
16.59	7.13388	16.59	8.35834
16.6	7.47058	16.6	7.65237
16.61	8.25827	16.61	7.98561
16.62	8.83027	16.62	8.35807
16.63	8.28462	16.63	8.04425
16.64	7.79779	16.64	8.08338
16.65	6.84038	16.65	8.92643
16.66	7.76532	16.66	9.3185
16.67	6.61183	16.67	9.39684
16.68	6.53677	16.68	9.31832
16.69	6.85387	16.69	9.90647
16.7	6.71998	16.7	8.94559
16.71	8.03708	16.71	8.82786
16.72	8.06006	16.72	9.20032
16.73	8.57323	16.73	9.49435
16.74	7.557	16.74	10.9648
16.75	7.81527	16.75	11.7491
16.76	7.52452	16.76	13.5333
16.77	7.92005	16.77	14.0822
16.78	8.25676	16.78	13.5919
16.79	8.04444	16.79	13.1801
16.8	7.42036	16.8	13.2388
16.81	6.8355	16.81	13.5525
16.82	7.30946	16.82	13.3759
16.83	7.05793	16.83	14.3954
16.84	8.15934	16.84	14.8659
16.85	8.29996	16.85	14.4345
16.86	7.95039	16.86	15.3363
16.87	8.71847	16.87	14.5715
16.88	7.91792	16.88	13.8852
16.89	7.25463	16.89	14.1596
16.9	7.258	16.9	14.0419
16.91	6.75156	16.91	13.9633
16.92	6.73533	16.92	14.1789
16.93	7.32693	16.93	14.5906
16.94	7.25187	16.94	14.865
16.95	7.3925	16.95	13.9434
16.96	7.35666	16.96	14.1394
16.97	6.3012	16.97	14.0804
16.98	5.53987	16.98	13.8451
16.99	5.11187	16.99	14.4332
17	5.37014	17	15.0802
17.01	6.00096	17.01	14.884
17.02	6.08277	17.02	14.629
17.03	6.41947	17.03	14.4721
17.04	7.03068	17.04	14.6485
17.05	6.6419	17.05	14.6876
17.06	5.17468	17.06	14.9816
17.07	3.86433	17.07	14.4717
17.08	4.94613	17.08	14.1971
17.09	5.12597	17.09	13.6088
17.1	5.58032	17.1	13.1185
17.11	5.93664	17.11	12.7851
17.12	5.84197	17.12	13.5497
17.13	6.11985	17.13	14.079
17.14	6.59381	17.14	13.8044
17.15	6.61742	17.15	14.922
17.16	7.1848	17.16	14.5689
17.17	7.32081	17.17	14.0198
17.18	8.39799	17.18	14.2158
17.19	8.16145	17.19	14.4902
17.2	8.17981	17.2	13.8627
17.21	8.37464	17.21	14.3724
17.22	7.58908	17.22	13.0586
17.23	8.56822	17.23	12.8232
17.24	8.6258	17.24	12.0192
17.25	9.17357	17.25	11.4309
17.26	9.34879	17.26	10.823
17.27	10.5044	17.27	10.4895
17.28	10.9345	17.28	10.2738
17.29	11.2274	17.29	10.3521
17.3	11.5007	17.3	10.0579
17.31	10.872	17.31	9.92055
17.32	10.4001	17.32	10.0185
17.33	11.242	17.33	10.038
17.34	11.1035	17.34	8.62617
17.35	10.5729	17.35	8.13588
17.36	11.2579	17.36	7.19462
17.37	11.7468	17.37	7.15531
17.38	10.8436	17.38	6.29248
17.39	11.1365	17.39	5.42965
17.4	12.3705	17.4	3.82171
17.41	11.7614	17.41	3.31182
17.42	13.2308	17.42	3.46859
17.43	12.5237	17.43	3.60576
17.44	11.9538	17.44	4.35077
17.45	12.0506	17.45	4.80166
17.46	12.0885	17.46	5.48785
17.47	11.6559	17.47	5.52697
17.48	11.9292	17.48	5.21316
17.49	11.9279	17.49	5.11503
17.5	11.9267	17.5	4.46788
17.51	12.1607	17.51	3.7227
17.52	11.6105	17.52	4.19319
17.53	11.0994	17.53	5.44801
17.54	10.5884	17.54	5.62439
17.55	10.6852	17.55	4.95763
17.56	10.2525	17.56	4.31049
17.57	11.6238	17.57	4.15353
17.58	12.1912	17.58	5.11423
17.59	11.6802	17.59	4.5063
17.6	11.4436	17.6	4.76111
17.61	10.7561	17.61	5.42769
17.62	10.9705	17.62	6.50603
17.63	11.4791	17.63	5.48633
17.64	11.8896	17.64	4.58428
17.65	12.1629	17.65	6.48615
17.66	12.8479	17.66	6.36842
17.67	12.2976	17.67	6.91735
17.68	11.9238	17.68	8.23099
17.69	11.7461	17.69	8.36815
17.7	12.3919	17.7	8.25042
17.71	12.4103	17.71	7.97582
17.72	12.4482	17.72	7.79926
17.73	12.5647	17.73	8.15211
17.74	12.6418	17.74	7.68143
17.75	13.2484	17.75	8.36762
17.76	12.5609	17.76	9.2891
17.77	11.4616	17.77	10.4655
17.78	11.0682	17.78	10.936
17.79	10.263	17.79	11.1908
17.8	10.654	17.8	12.2299
17.81	10.6135	17.81	13.5239
17.82	11.7299	17.82	13.5239
17.83	13.4933	17.83	14.3277
17.84	13.3744	17.84	14.2492
17.85	13.8242	17.85	15.4059
17.86	13.921	17.86	15.5823
17.87	14.1158	17.87	16.445
17.88	13.742	17.88	16.739
17.89	13.9565	17.89	18.0134
17.9	14.5042	17.9	18.6996
17.91	13.8559	17.91	19.8564
17.92	14.8351	17.92	20.6994
17.93	13.5201	17.93	21.7582
17.94	14.362	17.94	22.8365
17.95	14.4588	17.95	23.1502
17.96	15.0457	17.96	23.6795
17.97	14.8092	17.97	23.601
17.98	16.455	17.98	24.895
17.99	16.4342	17.99	26.2478
18	16.5702	18	26.8752
18.01	17.0395	18.01	27.1104
18.02	17.3912	18.02	27.5417
18.03	19.4488	18.03	27.9141
18.04	20.2711	18.04	27.9925
18.05	20.5051	18.05	28.6787
18.06	20.3078	18.06	28.9727
18.07	20.9732	18.07	29.2667
18.08	21.1288	18.08	30.5411
18.09	21.1864	18.09	30.0509
18.1	21.1655	18.1	31.3841
18.11	21.1447	18.11	31.9134
18.12	20.9866	18.12	31.7369
18.13	20.5932	18.13	31.5603
18.14	19.7488	18.14	31.7171
18.15	18.7279	18.15	32.2268
18.16	19.2561	18.16	30.6973
18.17	19.4313	18.17	30.8737
18.18	20.3516	18.18	30.7559
18.19	20.8798	18.19	30.148
18.2	20.1138	18.2	31.7558
18.21	20.4851	18.21	32.4224
18.22	20.68	18.22	33.5203
18.23	21.5415	18.23	35.1477
18.24	21.9128	18.24	35.7946
18.25	21.1076	18.25	36.2651
18.26	21.5966	18.26	37.069
18.27	23.5561	18.27	36.5395
18.28	24.9078	18.28	35.4021
18.29	25.5536	18.29	35.3628
18.3	25.8269	18.3	35.598
18.31	25.7864	18.31	34.4607
18.32	26.04	18.32	34.441
18.33	25.9604	18.33	35.5781
18.34	25.116	18.34	34.8133
18.35	24.0363	18.35	36.225
18.36	23.3684	18.36	36.5583
18.37	24.7397	18.37	37.1268
18.38	25.0326	18.38	37.1659
18.39	24.8352	18.39	36.8325
18.4	24.8732	18.4	36.8128
18.41	24.4406	18.41	36.9696
18.42	24.0864	18.42	37.1067
18.43	23.5949	18.43	36.7929
18.44	24.0839	18.44	35.0085
18.45	24.1023	18.45	34.2045
18.46	24.4147	18.46	33.4789
18.47	23.6096	18.47	33.0475
18.48	23.1377	18.48	33.1258
18.49	21.9012	18.49	32.263
18.5	20.998	18.5	31.8315
18.51	21.2516	18.51	32.3412
18.52	20.3288	18.52	33.3804
18.53	20.1315	18.53	33.7528
18.54	18.5224	18.54	33.3214
18.55	18.4819	18.55	32.5174
18.56	19.0885	18.56	33.0075
18.57	19.4206	18.57	33.125
18.58	19.4194	18.58	33.7328
18.59	19.9867	18.59	32.1837
18.6	19.3776	18.6	32.4189
18.61	19.8666	18.61	31.3208
18.62	19.885	18.62	29.8305
18.63	20.7465	18.63	30.5166
18.64	19.6079	18.64	30.4773
18.65	19.6067	18.65	30.3204
18.66	20.2133	18.66	30.6732
18.67	20.6042	18.67	31.379
18.68	19.701	18.68	30.6731
18.69	20.3468	18.69	29.4377
18.7	19.4828	18.7	29.0258
18.71	19.8933	18.71	26.9865
18.72	19.9901	18.72	26.7511
18.73	19.5967	18.73	25.751
18.74	17.968	18.74	24.9274
18.75	17.5942	18.75	24.692
18.76	17.4949	18.76	24.79
18.77	16.4741	18.77	24.8095
18.78	15.2375	18.78	25.3192
18.79	15.2951	18.79	25.2407
18.8	15.49	18.8	24.1426
18.81	15.8809	18.81	23.3778
18.82	16.0953	18.82	23.7699
18.83	15.4078	18.83	23.456
18.84	15.1712	18.84	22.3579
18.85	14.6798	18.85	21.6323
18.86	15.855	18.86	20.2401
18.87	15.893	18.87	19.9459
18.88	13.8721	18.88	19.1223
18.89	13.7728	18.89	18.5928
18.9	13.1049	18.9	18.6515
18.91	13.2605	18.91	18.3377
18.92	13.2593	18.92	18.2003
18.93	13.0227	18.93	18.2787
18.94	12.1195	18.94	17.5335
18.95	11.883	18.95	18.6314
18.96	11.1563	18.96	18.651
18.97	11.7236	18.97	18.9058
18.98	11.4675	18.98	17.592
18.99	13.0153	18.99	17.7487
19	13.7003	19	17.8859
19.01	14.7775	19.01	17.925
19.02	15.0115	19.02	16.7681
19.03	14.971	19.03	15.5915
19.04	14.8325	19.04	13.5522
19.05	14.498	19.05	13.1992
19.06	13.9673	19.06	12.8461
19.07	12.7896	19.07	12.5323
19.08	11.2981	19.08	13.1401
19.09	10.14	19.09	12.4537
19.1	8.58977	19.1	13.2183
19.11	8.76499	19.11	13.2183
19.12	8.48923	19.12	12.9829
19.13	8.42916	19.13	13.571
19.14	7.66321	19.14	12.6494
19.15	8.42666	19.15	12.4924
19.16	9.44502	19.16	12.3158
19.17	9.07123	19.17	11.9824
19.18	8.67782	19.18	11.3549
19.19	9.04912	19.19	11.1391
19.2	8.3616	19.2	12.3939
19.21	7.88976	19.21	12.6684
19.22	8.55518	19.22	12.7467
19.23	7.80884	19.23	12.6682
19.24	7.27818	19.24	11.7465
19.25	7.68869	19.25	11.5503
19.26	6.94235	19.26	11.5503
19.27	7.35286	19.27	10.9619
19.28	6.66534	19.28	11.0991
19.29	5.97782	19.29	9.66763
19.3	4.52559	19.3	9.47147
19.31	3.15179	19.31	10.0008
19.32	2.46427	19.32	9.80462
19.33	2.69832	19.33	9.53002
19.34	2.14805	19.34	8.92209
19.35	1.36249	19.35	9.58867
19.36	0.65536	19.36	9.52976
19.37	-0.50275	19.37	10.3924
19.38	0.02541	19.38	10.4708
19.39	0.94573	19.39	11.1373
19.4	1.19939	19.4	11.5294
19.41	1.23735	19.41	11.4117
19.42	1.23611	19.42	11.3724
19.43	0.97996	19.43	11.3134
19.44	1.60616	19.44	11.98
19.45	2.21276	19.45	12.4701
19.46	2.25072	19.46	11.5093
19.47	2.46516	19.47	11.5876
19.48	1.28744	19.48	10.9601
19.49	1.67835	19.49	10.8031
19.5	1.40259	19.5	10.8814
19.51	0.69546	19.51	11.2539
19.52	0.34127	19.52	11.7048
19.53	0.18316	19.53	11.6459
19.54	0.08388	19.54	10.587
19.55	0.02381	19.55	12.4692
19.56	0.51275	19.56	11.9005
19.57	0.66837	19.57	11.6063
19.58	1.76516	19.58	10.8415
19.59	3.54823	19.59	10.1944
19.6	4.68423	19.6	10.4884
19.61	5.36926	19.61	10.6648
19.62	6.21115	19.62	9.99803
19.63	7.03343	19.63	10.3705
19.64	8.03218	19.64	10.0175
19.65	8.67799	19.65	9.586
19.66	8.26498	19.66	9.0761
19.67	7.40099	19.67	8.33092
19.68	7.96837	19.68	8.56612
19.69	7.22202	19.69	8.84054
19.7	6.92666	19.7	8.42869
19.71	6.33717	19.71	8.25213
19.72	7.45357	19.72	7.3893
19.73	7.02095	19.73	6.60489
19.74	6.23539	19.74	7.11461
19.75	6.46944	19.75	7.03609
19.76	6.40936	19.76	6.50659
19.77	6.72184	19.77	6.29081
19.78	6.19118	19.78	7.03582
19.79	6.58209	19.79	7.19259
19.8	6.89457	19.8	6.83956
19.81	7.8345	19.81	7.76104
19.82	8.42148	19.82	8.05507
19.83	8.28298	19.83	8.8393
19.84	7.12487	19.84	9.48627
19.85	7.65303	19.85	9.60382
19.86	7.88708	19.86	8.78021
19.87	8.37603	19.87	8.87816
19.88	8.27674	19.88	8.15258
19.89	8.45196	19.89	8.1917
19.9	8.21542	19.9	7.62299
19.91	7.74359	19.91	7.74055
19.92	7.78155	19.92	7.30908
19.93	7.70187	19.93	7.91684
19.94	7.99474	19.94	8.19126
19.95	6.95428	19.95	7.74019
19.96	7.01186	19.96	8.60285
19.97	7.57924	19.97	9.75962
19.98	7.06818	19.98	9.79875
19.99	6.59635	19.99	10.0143
20	6.75196	20	10.7201
20.01	5.80954	20.01	9.81809
20.02	6.45535	20.02	8.11212
20.03	6.55214	20.03	7.7983
20.04	6.70776	20.04	7.64135
20.05	7.35357	20.05	7.83734
20.06	6.82291	20.06	7.7196
20.07	6.9197	20.07	8.03324
20.08	6.291	20.08	8.11158
20.09	6.46622	20.09	8.56247
20.1	5.62184	20.1	8.54278
20.11	4.58137	20.11	8.48386
20.12	4.48209	20.12	7.83671
20.13	4.32398	20.13	8.71898
20.14	4.06783	20.14	8.46399
20.15	3.49795	20.15	8.93449
20.16	2.96729	20.16	8.97361
20.17	2.98565	20.17	9.4049
20.18	2.31774	20.18	9.97344
20.19	0.78708	20.19	9.07139
20.2	0.37406	20.2	8.52228
20.21	0.41203	20.21	8.97317
20.22	0.41078	20.22	9.07112
20.23	-0.00223	20.23	9.93377
20.24	0.62397	20.24	10.3062
20.25	1.50508	20.25	9.54144
20.26	2.58226	20.26	11.2276
20.27	2.97317	20.27	11.6393
20.28	3.20722	20.28	11.8549
20.29	3.0295	20.29	10.5411
20.3	2.73413	20.3	9.59982
20.31	3.04661	20.31	10.7174
20.32	2.43752	20.32	9.14866
20.33	2.67157	20.33	9.07014
20.34	2.6311	20.34	8.26613
20.35	3.29652	20.35	7.69741
20.36	4.76586	20.36	7.77575
20.37	4.74501	20.37	7.50116
20.38	5.07709	20.38	7.22656
20.39	5.27192	20.39	6.99117
20.4	5.05499	20.4	6.32442
20.41	5.09295	20.41	6.0106
20.42	4.71916	20.42	5.30463
20.43	6.16889	20.43	5.04964
20.44	7.0696	20.44	3.48093
20.45	7.53894	20.45	4.42201
20.46	8.08672	20.46	5.12781
20.47	7.86978	20.47	3.67674
20.48	7.86853	20.48	2.99037
20.49	8.37709	20.49	2.91185
20.5	9.10133	20.5	3.87255
20.51	8.90401	20.51	3.85285
20.52	8.7655	20.52	3.81355
20.53	9.15641	20.53	4.63699
20.54	9.07673	20.54	3.93102
20.55	9.07548	20.55	4.69563
20.56	8.64286	20.56	5.16613
20.57	8.36711	20.57	5.34251
20.58	8.09135	20.58	4.5385
20.59	8.40383	20.59	4.38155
20.6	8.22611	20.6	4.24421
20.61	8.95035	20.61	4.63627
20.62	9.14518	20.62	4.89109
20.63	9.41844	20.63	4.57727
20.64	9.27994	20.64	3.63601
20.65	8.45516	20.65	4.40062
20.66	7.88529	20.66	3.75348
20.67	7.82521	20.67	4.45927
20.68	8.33377	20.68	4.02781
20.69	9.35213	20.69	4.2238
20.7	9.80186	20.7	5.47861
20.71	11.2712	20.71	7.12558
20.72	11.7798	20.72	6.36079
20.73	11.6609	20.73	5.98815
20.74	11.2086	20.74	4.73316
20.75	10.129	20.75	5.5762
20.76	10.5395	20.76	5.77219
20.77	10.2833	20.77	5.14465
20.78	10.3017	20.78	5.14456
20.79	10.1632	20.79	5.2033
20.8	10.5541	20.8	5.57576
20.81	11.1019	20.81	5.67371
20.82	10.0418	20.82	5.02656
20.83	11.1974	20.83	6.47745
20.84	11.5295	20.84	6.51658
20.85	12.4498	20.85	6.10473
20.86	12.0368	20.86	5.88895
20.87	10.8983	20.87	5.4771
20.88	10.5245	20.88	5.4574
20.89	10.8174	20.89	6.00633
20.9	11.4828	20.9	6.06507
20.91	11.7364	20.91	6.18262
20.92	12.0685	20.92	7.20214
20.93	12.3222	20.93	7.39813
20.94	11.5366	20.94	7.86863
20.95	10.6726	20.95	8.67246
20.96	10.338	20.96	7.90767
20.97	10.1995	20.97	7.88797
20.98	9.94339	20.98	8.37808
20.99	9.96175	20.99	7.82897
21	9.76443	21	8.41712
21.01	10.5279	21.01	7.76997
21.02	11.3502	21.02	7.86792
21.03	12.4666	21.03	8.06391
21.04	11.8575	21.04	7.96578
21.05	12.1896	21.05	8.04412
21.06	11.8746	21.06	8.76952
21.07	11.2655	21.07	9.27924
21.08	11.9309	21.08	8.33797
21.09	11.9101	21.09	9.51435
21.1	12.2225	21.1	10.2594
21.11	11.8291	21.11	9.41614
21.12	11.1808	21.12	9.14154
21.13	11.3757	21.13	8.29831
21.14	10.394	21.14	7.41587
21.15	9.981	21.15	7.80794
21.16	10.8229	21.16	7.12157
21.17	11.7432	21.17	6.35678
21.18	12.5263	21.18	5.90571
21.19	12.7799	21.19	6.57229
21.2	11.8571	21.2	6.18004
21.21	12.8166	21.21	5.08191
21.22	11.4036	21.22	3.023
21.23	11.5004	21.23	3.94448
21.24	11.7541	21.24	3.98361
21.25	12.4979	21.25	5.00313
21.26	13.0065	21.26	5.08147
21.27	13.2209	21.27	4.86569
21.28	12.9452	21.28	5.19894
21.29	12.1204	21.29	4.61061
21.3	12.2956	21.3	5.12033
21.31	12.3336	21.31	6.06142
21.32	12.5872	21.32	6.12015
21.33	12.9389	21.33	6.7279
21.34	11.9769	21.34	5.64938
21.35	11.9953	21.35	6.21792
21.36	11.2293	21.36	6.27666
21.37	10.9339	21.37	6.04127
21.38	10.2268	21.38	6.35491
21.39	11.6373	21.39	7.19796
21.4	11.4596	21.4	6.84493
21.41	10.8701	21.41	6.45268
21.42	10.8101	21.42	7.11926
21.43	10.4167	21.43	6.51133
21.44	10.7291	21.44	7.02104
21.45	10.6691	21.45	7.37389
21.46	10.3933	21.46	8.06008
21.47	9.07832	21.47	7.05999
21.48	10.0183	21.48	6.23637
21.49	10.919	21.49	6.64849
21.5	11.1138	21.5	7.47721
21.51	10.74	21.51	5.77651
21.52	10.4642	21.52	5.84052
21.53	8.9728	21.53	5.13983
21.54	7.63821	21.54	6.22345
21.55	8.2252	21.55	6.03255
21.56	7.5965	21.56	6.39068
21.57	6.53643	21.57	5.10175
21.58	7.22146	21.58	4.93047
21.59	7.4555	21.59	5.5435
21.6	7.61112	21.6	5.21535
21.61	7.59026	21.61	3.96563
21.62	7.09882	21.62	4.14729
21.63	7.72502	21.63	4.54463
21.64	7.99828	21.64	4.80472
21.65	8.36959	21.65	5.92756
21.66	8.44677	21.66	6.48176
21.67	8.1318	21.67	7.1144
21.68	7.22859	21.68	8.4137
21.69	6.07048	21.69	8.71301
21.7	5.63786	21.7	8.34564
21.71	6.617	21.71	7.89985
21.72	4.96869	21.72	7.74817
21.73	5.47725	21.73	8.26316
21.74	4.20149	21.74	7.95463
21.75	4.29828	21.75	8.01864
21.76	3.84605	21.76	8.16108
21.77	3.66834	21.77	7.42117
21.78	2.4514	21.78	7.11263
21.79	2.66584	21.79	6.19624
21.8	2.82146	21.8	6.3779
21.81	2.93785	21.81	5.99093
21.82	3.70131	21.82	5.89808
21.83	2.73928	21.83	5.80523
21.84	3.18901	21.84	5.57512
21.85	4.63874	21.85	5.30579
21.86	4.91201	21.86	3.89922
21.87	5.38135	21.87	4.37499
21.88	6.3801	21.88	4.32135
21.89	7.16317	21.89	4.30693
21.9	7.04427	21.9	3.56702
21.91	7.35675	21.91	3.70946
21.92	7.06138	21.92	3.71465
21.93	6.33464	21.93	2.95513
21.94	6.64712	21.94	3.68581
21.95	5.88117	21.95	3.82825
21.96	5.91914	21.96	3.81383
21.97	6.11397	21.97	4.17195
21.98	6.62252	21.98	4.62812
21.99	6.46441	21.99	5.16272
22	5.83571	22	5.01104
22.01	4.71682	22.01	4.80054
22.02	4.46067	22.02	5.31553
22.03	4.04765	22.03	5.18346
22.04	4.37974	22.04	5.63963
22.05	4.71183	22.05	4.8409
22.06	3.98509	22.06	4.72844
22.07	4.08188	22.07	5.49833
22.08	5.47279	22.08	5.48391
22.09	5.27546	22.09	4.62635
22.1	5.35265	22.1	4.45506
22.11	4.41022	22.11	4.81319
22.12	4.76191	22.12	6.01446
22.13	4.95674	22.13	6.27455
22.14	4.19079	22.14	5.84836
22.15	4.71895	22.15	6.14766
22.16	5.22751	22.16	5.99599
22.17	6.04979	22.17	5.78549
22.18	6.14658	22.18	4.96714
22.19	5.49828	22.19	5.20763
22.2	5.98722	22.2	6.01673
22.21	6.47617	22.21	5.88466
22.22	7.04355	22.22	5.98789
22.23	8.68936	22.23	7.52249
22.24	8.96263	22.24	8.05709
22.25	10.0594	22.25	8.10149
22.26	10.8621	22.26	8.79295
22.27	10.2922	22.27	8.60206
22.28	10.0949	22.28	8.84254
22.29	10.5054	22.29	9.49478
22.3	9.58259	22.3	10.3627
22.31	10.8559	22.31	10.6228
22.32	10.737	22.32	10.628
22.33	9.75532	22.33	9.92729
22.34	9.61681	22.34	9.57954
22.35	9.39988	22.35	9.80041
22.36	8.5751	22.36	11.4723
22.37	9.35817	22.37	11.3598
22.38	9.49417	22.38	12.4826
22.39	8.12038	22.39	13.1741
22.4	7.60933	22.4	13.1989
22.41	6.86298	22.41	12.8707
22.42	4.97938	22.42	13.7975
22.43	6.09578	22.43	13.6458
22.44	6.89845	22.44	13.3177
22.45	6.85799	22.45	13.264
22.46	7.56262	22.46	12.1516
22.47	6.93392	22.47	12.0783
22.48	6.40326	22.48	10.3384
22.49	7.04907	22.49	9.44165
22.5	6.9694	22.5	9.07429
22.51	8.1054	22.51	9.25595
22.52	9.08455	22.52	8.49643
22.53	10.3578	22.53	8.95259
22.54	10.4938	22.54	9.05582
22.55	10.5122	22.55	8.8061
22.56	10.158	22.56	8.576
22.57	10.1371	22.57	7.75765
22.58	10.6065	22.58	6.80205
22.59	10.5464	22.59	7.92489
22.6	9.23143	22.6	8.734
22.61	8.34782	22.61	9.17056
22.62	8.85638	22.62	8.99927
22.63	8.05121	22.63	8.47505
22.64	8.44212	22.64	9.9116
22.65	8.44087	22.65	9.74032
22.66	7.79257	22.66	10.0592
22.67	7.96779	22.67	11.0448
22.68	7.26066	22.68	11.2265
22.69	7.43588	22.69	11.7611
22.7	7.6111	22.7	11.0212
22.71	8.15888	22.71	9.00673
22.72	6.80469	22.72	8.81584
22.73	6.66618	22.73	9.17397
22.74	6.60611	22.74	8.02229
22.75	6.33035	22.75	7.92944
22.76	7.34871	22.76	8.05227
22.77	6.99452	22.77	6.95942
22.78	8.01288	22.78	6.70971
22.79	8.20772	22.79	6.55803
22.8	9.20647	22.8	5.83773
22.81	8.71502	22.81	5.70566
22.82	7.63534	22.82	5.55398
22.83	7.51645	22.83	6.02976
22.84	7.18187	22.84	6.28984
22.85	8.29827	22.85	6.43229
22.86	8.08133	22.86	5.5159
22.87	7.41342	22.87	4.26619
22.88	5.62786	22.88	4.38902
22.89	5.15602	22.89	2.90401
22.9	5.68418	22.9	2.39939
22.91	6.19274	22.91	3.2085
22.92	5.60326	22.92	3.39016
22.93	6.42554	22.93	2.90515
22.94	6.16939	22.94	3.92994
22.95	6.42304	22.95	5.24886
22.96	6.10807	22.96	4.86189
22.97	5.42055	22.97	5.9455
22.98	5.30165	22.98	6.69579
22.99	5.73178	22.99	8.11274
23	6.06386	23	8.76498
23.01	5.96457	23.01	9.22115
23.02	5.31627	23.02	9.48124
23.03	4.86404	23.03	11.7609
23.04	4.1373	23.04	11.4916
23.05	3.95958	23.05	10.4576
23.06	3.35049	23.06	10.9726
23.07	3.66297	23.07	10.6444
23.08	3.54407	23.08	11.3751
23.09	3.42518	23.09	12.0666
23.1	3.01217	23.1	10.6796
23.11	4.54033	23.11	10.273
23.12	5.42144	23.12	10.8076
23.13	5.73391	23.13	10.5383
23.14	5.59541	23.14	10.465
23.15	5.47652	23.15	10.0585
23.16	5.08311	23.16	10.3578
23.17	5.37598	23.17	10.2649
23.18	6.19826	23.18	9.17207
23.19	5.98133	23.19	9.11843
23.2	5.99969	23.2	9.04519
23.21	6.97883	23.21	9.99155
23.22	6.2717	23.22	10.8007
23.23	7.07438	23.23	11.7862
23.24	6.70058	23.24	12.6934
23.25	6.15031	23.25	12.8162
23.26	5.4824	23.26	13.743
23.27	3.65762	23.27	14.0227
23.28	3.7348	23.28	14.3612
23.29	3.22375	23.29	14.9154
23.3	3.30093	23.3	15.2735
23.31	2.3389	23.31	15.7689
23.32	3.49452	23.32	16.48
23.33	4.12072	23.33	17.7204
23.34	4.53124	23.34	17.0198
23.35	4.94175	23.35	17.4563
23.36	4.58756	23.36	18.4223
23.37	4.42945	23.37	18.7216
23.38	4.85958	23.38	19.7856
23.39	5.68186	23.39	20.2025
23.4	5.58257	23.4	20.443
23.41	6.36564	23.41	20.2325
23.42	5.48204	23.42	19.2181
23.43	6.02981	23.43	19.5174
23.44	6.81288	23.44	20.0912
23.45	6.53712	23.45	18.6258
23.46	5.22214	23.46	18.1996
23.47	4.12286	23.47	17.7538
23.48	4.08239	23.48	17.3669
23.49	4.51252	23.49	16.3917
23.5	4.43284	23.5	15.24
23.51	3.7061	23.51	15.3432
23.52	3.68524	23.52	15.0739
23.53	2.95851	23.53	13.4124
23.54	4.19255	23.54	12.1235
23.55	3.72072	23.55	12.5601
23.56	4.01556	23.56	13.8986
23.57	5.06009	23.57	14.394
23.58	5.69285	23.58	15.9089
23.59	5.73737	23.59	16.3847
23.6	5.7819	23.6	16.0174
23.61	5.64995	23.61	16.4539
23.62	6.06702	23.62	17.3611
23.63	6.28802	23.63	16.5623
23.64	6.15607	23.64	16.195
23.65	6.98491	23.65	15.6119
23.66	7.6765	23.66	14.7151
23.67	9.36808	23.67	14.3674
23.68	9.33417	23.68	13.8824
23.69	8.81007	23.69	14.4562
23.7	10.0507	23.7	14.9908
23.71	9.40892	23.71	15.6822
23.72	9.31619	23.72	15.9423
23.73	9.90974	23.73	16.9279
23.74	10.6209	23.74	16.4233
23.75	11.3321	23.75	16.6834
23.76	12.2198	23.76	15.9827
23.77	13.48	23.77	14.0467
23.78	13.701	23.78	14.2872
23.79	13.0396	23.79	14.2728
23.8	13.3391	23.8	13.5525
23.81	13.011	23.81	13.538
23.82	13.0359	23.82	14.0726
23.83	13.1785	23.83	13.7053
23.84	12.9681	23.84	12.8869
23.85	13.4832	23.85	12.2254
23.86	14.7827	23.86	11.4071
23.87	14.7096	23.87	10.8044
23.88	15.2639	23.88	11.3194
23.89	15.0143	23.89	10.756
23.9	15.0588	23.9	11.4671
23.91	15.1033	23.91	11.3154
23.92	14.991	23.92	12.4774
23.93	16.1532	23.93	12.012
23.94	16.531	23.94	12.4682
23.95	15.4971	23.95	12.2773
23.96	15.9926	23.96	13.2433
23.97	16.9391	23.97	12.4838
23.98	18.2974	23.98	13.3125
23.99	19.4007	23.99	12.9255
24	19.9747	24	12.617
24.01	20.2349	24.01	13.3673
24.02	20.3774	24.02	13.3136
24.03	19.0886	24.03	13.7306
24.04	19.6037	24.04	14.9514
24.05	17.962	24.05	15.8194
24.06	18.3398	24.06	15.3932
24.07	18.6981	24.07	15.0846
24.08	18.821	24.08	14.4428
24.09	18.2969	24.09	14.1538
24.1	18.812	24.1	14.0806
24.11	18.5625	24.11	13.2622
24.12	19.6462	24.12	12.7772
24.13	19.8868	24.13	12.4687
24.14	19.2058	24.14	12.6112
24.15	18.7994	24.15	13.283
24.16	18.2949	24.16	13.6215
24.17	18.0845	24.17	13.4306
24.18	17.3839	24.18	13.8084
24.19	16.9775	24.19	13.7351
24.2	16.12	24.2	12.6619
24.21	15.5175	24.21	12.3141
24.22	15.562	24.22	11.8683
24.23	15.0575	24.23	11.6382
24.24	14.5334	24.24	11.0356
24.25	14.4603	24.25	11.2172
24.26	14.799	24.26	10.0655
24.27	14.1572	24.27	11.4433
24.28	13.9076	24.28	12.6838
24.29	14.1874	24.29	11.5713
24.3	14.5065	24.3	10.7922
24.31	14.0216	24.31	11.1307
24.32	14.0661	24.32	11.3124
24.33	13.1891	24.33	10.7489
24.34	12.9002	24.34	8.75409
24.35	13.1997	24.35	8.77889
24.36	12.4795	24.36	9.33309
24.37	11.1711	24.37	9.37749
24.38	10.8431	24.38	8.77484
24.39	10.8288	24.39	8.231
24.4	10.4419	24.4	7.86364
24.41	9.8982	24.41	6.61393
24.42	9.80547	24.42	6.99166
24.43	9.51666	24.43	6.34979
24.44	8.56118	24.44	6.62949
24.45	8.39002	24.45	6.08565
24.46	9.12082	24.46	4.79672
24.47	9.16535	24.47	4.01759
24.48	8.09222	24.48	3.55219
24.49	8.88185	24.49	3.32208
24.5	7.80872	24.5	3.87629
24.51	7.95129	24.51	3.76383
24.52	7.27032	24.52	2.49451
24.53	7.51093	24.53	2.22518
24.54	8.1829	24.54	1.75978
24.55	8.05096	24.55	1.37281
24.56	8.58568	24.56	0.53486
24.57	9.31648	24.57	1.32436
24.58	8.67473	24.58	0.97661
24.59	8.44474	24.59	0.94258
24.6	8.45005	24.6	-0.54243
24.61	8.63183	24.61	-0.85097
24.62	9.10773	24.62	-0.68892
24.63	9.15225	24.63	0.53195
24.64	9.11834	24.64	-0.34522
24.65	9.63346	24.65	-1.08513
24.66	10.4819	24.66	-1.25641
24.67	10.8598	24.67	-0.85907
24.68	11.4925	24.68	-0.30486
24.69	11.8704	24.69	-0.77026
24.7	12.8561	24.7	-0.94155
24.71	13.1163	24.71	0.14207
24.72	12.102	24.72	-0.2449
24.73	11.5191	24.73	-0.37697
24.74	12.2106	24.74	-1.13649
24.75	12.4512	24.75	-1.77836
24.76	11.4566	24.76	-1.98886
24.77	10.6187	24.77	-2.02289
24.78	10.4672	24.78	-1.39025
24.79	10.198	24.79	-2.62036
24.8	11.0856	24.8	-1.65439
24.81	9.93409	24.81	-0.78646
24.82	10.6257	24.82	-0.97735
24.83	11.1212	24.83	-1.28589
24.84	12.8128	24.84	-0.7709
24.85	12.9749	24.85	0.54801
24.86	12.9018	24.86	1.063
24.87	13.1032	24.87	0.18584
24.88	12.6771	24.88	0.56357
24.89	12.8393	24.89	0.58837
24.9	12.374	24.9	1.86806
24.91	13.1048	24.91	2.18698
24.92	13.4631	24.92	3.40785
24.93	13.1939	24.93	3.315
24.94	13.1011	24.94	4.18293
24.95	13.9692	24.95	4.32537
24.96	15.2686	24.96	3.95801
24.97	14.9994	24.97	4.70829
24.98	15.1224	24.98	6.2625
24.99	15.7944	24.99	6.44415
25	14.4467	25	5.66503
25.01	14.6089	25.01	5.06237
25.02	14.2024	25.02	4.94991
25.03	14.9332	25.03	5.36686
25.04	14.8601	25.04	5.41126
25.05	15.8654	25.05	5.16155
25.06	15.655	25.06	5.67654
25.07	15.4839	25.07	5.54447
25.08	14.5284	25.08	5.07907
25.09	13.8867	25.09	4.43719
25.1	13.9116	25.1	4.93258
25.11	14.0345	25.11	5.64365
25.12	13.2359	25.12	6.35472
25.13	12.8883	25.13	6.65402
25.14	12.5014	25.14	4.83568
25.15	11.6636	25.15	5.66439
25.16	10.7866	25.16	5.68919
25.17	10.5958	25.17	6.83163
25.18	10.8756	25.18	6.13093
25.19	9.66524	25.19	6.31259
25.2	8.39604	25.2	6.29817
25.21	8.36213	25.21	6.22492
25.22	8.83803	25.22	6.15168
25.23	9.64726	25.23	6.03922
25.24	10.9271	25.24	5.12284
25.25	10.2853	25.25	5.87312
25.26	10.1338	25.26	7.52536
25.27	10.2175	25.27	6.9031
25.28	10.3405	25.28	7.1828
25.29	10.4242	25.29	6.03112
25.3	10.8217	25.3	7.15395
25.31	10.1799	25.31	6.72777
25.32	11.2441	25.32	7.16433
25.33	10.5827	25.33	7.07147
25.34	10.0978	25.34	6.56686
25.35	9.43646	25.35	6.04263
25.36	8.50059	25.36	6.30272
25.37	8.62355	25.37	5.91575
25.38	8.94258	25.38	7.15623
25.39	9.7126	25.39	7.69083
25.4	10.7963	25.4	8.28425
25.41	11.1546	25.41	6.83846
25.42	10.1403	25.42	6.62796
25.43	9.96913	25.43	5.90765
25.44	9.97444	25.44	5.75598
25.45	10.4307	25.45	4.25136
25.46	9.82819	25.46	4.60949
25.47	9.12762	25.47	4.90879
25.48	9.38783	25.48	5.30613
25.49	8.84412	25.49	4.31132
25.5	8.37884	25.5	4.8067
25.51	8.58023	25.51	5.16483
25.52	8.60514	25.52	5.8759
25.53	7.90457	25.53	6.39089
25.54	7.94909	25.54	7.14117
25.55	7.77793	25.55	8.12675
25.56	7.15579	25.56	8.48488
25.57	7.18071	25.57	8.19595
25.58	7.16641	25.58	8.67172
25.59	7.95603	25.59	8.30436
25.6	9.23585	25.6	9.58406
25.61	8.57449	25.61	9.94219
25.62	9.18765	25.62	11.1238
25.63	10.1145	25.63	10.8937
25.64	10.0022	25.64	10.9578
25.65	9.20357	25.65	11.3355
25.66	8.7579	25.66	10.8505
25.67	7.80243	25.67	11.5419
25.68	7.74891	25.68	10.4295
25.69	7.85226	25.69	11.1798
25.7	7.62227	25.7	11.1457
25.71	7.68641	25.71	11.7588
25.72	6.10348	25.72	12.6071
25.73	6.01075	25.73	13.0829
25.74	6.70233	25.74	12.2449
25.75	6.43313	25.75	12.3285
25.76	6.22276	25.76	11.6867
25.77	7.03199	25.77	11.633
25.78	7.95886	25.78	11.4813
25.79	7.90535	25.79	11.8395
25.8	8.06752	25.8	10.5701
25.81	7.89636	25.81	10.6538
25.82	7.50951	25.82	10.8158
25.83	6.94619	25.83	10.7622
25.84	7.08876	25.84	11.6497
25.85	8.1921	25.85	11.5373
25.86	8.21702	25.86	11.1895
25.87	9.1439	25.87	11.0966
25.88	7.83548	25.88	10.9057
25.89	7.15452	25.89	10.7933
25.9	7.53238	25.9	10.6612
25.91	6.26317	25.91	11.1958
25.92	6.48417	25.92	11.3383
25.93	6.50909	25.93	11.0297
25.94	6.25949	25.94	10.9957
25.95	6.0099	25.95	11.5695
25.96	4.97599	25.96	11.8884
25.97	5.62836	25.97	12.5211
[truncated: 6,343 more rows]

## Sheet: Fig.2h
Fe3O4		Fe3O4@PDA
Binding energy	Intensity	Binding energy	Intensity
1200.08	228972	1200.08	113746		·
1199.08	230195	1199.08	112776
1198.08	228384	1198.08	116204
1197.08	229103	1197.08	114684
1196.08	231085	1196.08	115869
1195.08	229343	1195.08	114145
1194.08	227269	1194.08	115407
1193.08	229718	1193.08	116311
1192.08	230201	1192.08	115443
1191.08	232307	1191.08	116175
1190.08	234377	1190.08	115813
1189.08	229817	1189.08	115574
1188.08	231143	1188.08	117293
1187.08	232740	1187.08	116237
1186.08	232261	1186.08	116306
1185.08	229742	1185.08	115879
1184.08	228168	1184.08	117747
1183.08	231163	1183.08	117800
1182.08	234967	1182.08	118387
1181.08	235182	1181.08	117242
1180.08	232315	1180.08	117391
1179.08	233749	1179.08	116850
1178.08	235478	1178.08	118592
1177.08	235849	1177.08	119390
1176.08	234932	1176.08	118739
1175.08	235159	1175.08	118096
1174.08	235424	1174.08	119407
1173.08	237390	1173.08	119129
1172.08	237720	1172.08	120998
1171.08	237334	1171.08	119523
1170.08	239302	1170.08	119591
1169.08	238782	1169.08	120379
1168.08	235756	1168.08	121735
1167.08	238857	1167.08	122006
1166.08	237582	1166.08	121306
1165.08	236294	1165.08	123382
1164.08	239077	1164.08	122369
1163.08	239329	1163.08	123606
1162.08	238618	1162.08	122916
1161.08	239026	1161.08	121553
1160.08	241817	1160.08	120910
1159.08	241949	1159.08	123690
1158.08	239148	1158.08	123203
1157.08	238933	1157.08	124574
1156.08	238703	1156.08	121513
1155.08	239743	1155.08	121294
1154.08	241223	1154.08	120573
1153.08	243072	1153.08	122539
1152.08	244537	1152.08	123329
1151.08	244171	1151.08	122938
1150.08	243879	1150.08	122682
1149.08	243118	1149.08	124428
1148.08	244876	1148.08	124955
1147.08	245390	1147.08	124144
1146.08	244353	1146.08	126616
1145.08	246716	1145.08	124655
1144.08	243682	1144.08	126058
1143.08	247044	1143.08	124301
1142.08	245259	1142.08	125285
1141.08	247124	1141.08	125202
1140.08	250041	1140.08	127279
1139.08	248587	1139.08	124299
1138.08	246671	1138.08	125008
1137.08	248071	1137.08	127578
1136.08	248008	1136.08	127137
1135.08	248906	1135.08	126976
1134.08	249398	1134.08	126049
1133.08	249440	1133.08	127936
1132.08	249517	1132.08	128447
1131.08	249114	1131.08	130238
1130.08	249694	1130.08	130404
1129.08	251083	1129.08	128241
1128.08	250912	1128.08	128374
1127.08	253428	1127.08	127892
1126.08	256031	1126.08	127804
1125.08	255754	1125.08	127369
1124.08	254190	1124.08	128674
1123.08	253735	1123.08	129398
1122.08	252665	1122.08	127992
1121.08	253980	1121.08	129652
1120.08	256038	1120.08	129592
1119.08	258316	1119.08	131747
1118.08	258134	1118.08	127605
1117.08	257503	1117.08	130492
1116.08	257111	1116.08	130223
1115.08	256765	1115.08	131645
1114.08	257689	1114.08	130396
1113.08	255609	1113.08	130848
1112.08	256763	1112.08	132586
1111.08	260650	1111.08	130964
1110.08	260472	1110.08	133623
1109.08	261004	1109.08	131384
1108.08	259390	1108.08	134610
1107.08	259370	1107.08	134012
1106.08	262665	1106.08	134967
1105.08	258017	1105.08	133278
1104.08	262122	1104.08	131976
1103.08	262750	1103.08	132716
1102.08	258435	1102.08	134192
1101.08	262470	1101.08	130363
1100.08	263435	1100.08	131271
1099.08	261613	1099.08	129388
1098.08	265139	1098.08	131951
1097.08	266161	1097.08	130344
1096.08	265051	1096.08	130250
1095.08	264527	1095.08	129977
1094.08	264783	1094.08	130847
1093.08	266541	1093.08	132314
1092.08	267277	1092.08	131571
1091.08	267842	1091.08	132609
1090.08	265293	1090.08	130110
1089.08	267980	1089.08	132014
1088.08	271884	1088.08	131189
1087.08	269702	1087.08	130691
1086.08	272874	1086.08	133436
1085.08	272534	1085.08	131171
1084.08	269928	1084.08	130495
1083.08	270528	1083.08	133515
1082.08	272203	1082.08	133316
1081.08	273956	1081.08	131035
1080.08	273252	1080.08	130551
1079.08	272673	1079.08	133904
1078.08	273646	1078.08	133551
1077.08	275014	1077.08	132102
1076.08	274660	1076.08	134748
1075.08	272944	1075.08	132896
1074.08	274619	1074.08	131108
1073.08	274708	1073.08	134118
1072.08	277170	1072.08	134987
1071.08	276482	1071.08	135119
1070.08	278664	1070.08	135377
1069.08	277315	1069.08	137128
1068.08	277633	1068.08	136258
1067.08	279496	1067.08	137093
1066.08	281516	1066.08	135120
1065.08	281264	1065.08	135986
1064.08	280322	1064.08	133388
1063.08	280264	1063.08	136274
1062.08	281235	1062.08	137413
1061.08	282465	1061.08	136483
1060.08	282729	1060.08	136729
1059.08	283143	1059.08	137055
1058.08	281384	1058.08	139225
1057.08	281289	1057.08	138458
1056.08	287183	1056.08	135898
1055.08	285971	1055.08	137687
1054.08	285848	1054.08	136628
1053.08	286771	1053.08	138732
1052.08	285789	1052.08	135218
1051.08	287846	1051.08	136949
1050.08	288047	1050.08	135703
1049.08	288734	1049.08	140126
1048.08	287295	1048.08	139738
1047.08	288404	1047.08	137649
1046.08	289380	1046.08	137315
1045.08	294046	1045.08	138831
1044.08	293798	1044.08	139476
1043.08	291259	1043.08	139390
1042.08	289350	1042.08	141850
1041.08	292537	1041.08	140990
1040.08	292193	1040.08	138285
1039.08	294288	1039.08	138284
1038.08	293188	1038.08	136827
1037.08	296641	1037.08	138801
1036.08	296017	1036.08	140869
1035.08	297123	1035.08	140157
1034.08	296546	1034.08	140632
1033.08	296090	1033.08	142762
1032.08	298278	1032.08	142278
1031.08	301647	1031.08	140244
1030.08	297575	1030.08	141903
1029.08	295952	1029.08	140363
1028.08	300008	1028.08	140196
1027.08	301704	1027.08	141342
1026.08	301346	1026.08	142105
1025.08	299183	1025.08	142111
1024.08	301418	1024.08	144381
1023.08	305393	1023.08	141893
1022.08	306144	1022.08	141188
1021.08	306000	1021.08	144128
1020.08	305782	1020.08	144686
1019.08	307524	1019.08	144148
1018.08	308089	1018.08	145043
1017.08	308592	1017.08	141870
1016.08	308274	1016.08	144958
1015.08	308716	1015.08	144062
1014.08	308733	1014.08	144851
1013.08	311719	1013.08	143046
1012.08	313789	1012.08	144289
1011.08	313899	1011.08	145546
1010.08	315069	1010.08	144991
1009.08	313614	1009.08	143800
1008.08	314992	1008.08	145572
1007.08	313508	1007.08	143566
1006.08	314906	1006.08	146727
1005.08	319238	1005.08	145888
1004.08	315976	1004.08	144328
1003.08	315044	1003.08	146950
1002.08	320325	1002.08	148325
1001.08	321562	1001.08	151930
1000.08	321090	1000.08	148380
999.08	320906	999.08	145887
998.08	323365	998.08	149205
997.08	325332	997.08	150459
996.08	333868	996.08	147781
995.08	335059	995.08	146859
994.08	331918	994.08	146350
993.08	330304	993.08	143567
992.08	327782	992.08	143565
991.08	327912	991.08	143072
990.08	324405	990.08	141499
989.08	319737	989.08	143954
988.08	319190	988.08	140427
987.08	324752	987.08	141933
986.08	323050	986.08	138709
985.08	320010	985.08	142423
984.08	323155	984.08	137909
983.08	321295	983.08	140718
982.08	326078	982.08	144745
981.08	327503	981.08	146083
980.08	330385	980.08	145983
979.08	334680	979.08	149807
978.08	344738	978.08	152976
977.08	350565	977.08	153619
976.08	358754	976.08	153664
975.08	367725	975.08	154051
974.08	373335	974.08	153829
973.08	364592	973.08	153961
972.08	351383	972.08	145509
971.08	341069	971.08	143441
970.08	335083	970.08	140736
969.08	323282	969.08	139116
968.08	321484	968.08	136356
967.08	321715	967.08	128845
966.08	317813	966.08	130395
965.08	311583	965.08	129177
964.08	307206	964.08	127365
963.08	310644	963.08	124136
962.08	309860	962.08	124649
961.08	309054	961.08	122283
960.08	307253	960.08	123068
959.08	302755	959.08	123618
958.08	304689	958.08	123767
957.08	306435	957.08	122580
956.08	307600	956.08	121788
955.08	308793	955.08	122725
954.08	309979	954.08	122112
953.08	311754	953.08	123574
952.08	309369	952.08	123593
951.08	310357	951.08	123620
950.08	312879	950.08	121959
949.08	313159	949.08	122847
948.08	312262	948.08	120591
947.08	314131	947.08	120557
946.08	313779	946.08	124715
945.08	315039	945.08	122747
944.08	314775	944.08	120887
943.08	319087	943.08	121632
942.08	317742	942.08	121555
941.08	322771	941.08	120693
940.08	323508	940.08	121844
939.08	324393	939.08	122472
938.08	324072	938.08	122971
937.08	322998	937.08	121304
936.08	322565	936.08	122072
935.08	321431	935.08	118918
934.08	322730	934.08	120733
933.08	321142	933.08	119921
932.08	320872	932.08	120146
931.08	320289	931.08	121290
930.08	321760	930.08	120844
929.08	321401	929.08	120035
928.08	322529	928.08	121170
927.08	328311	927.08	119191
926.08	327596	926.08	121157
925.08	329374	925.08	118823
924.08	331628	924.08	121653
923.08	326201	923.08	118774
922.08	323123	922.08	118941
921.08	322065	921.08	117814
920.08	325785	920.08	116476
919.08	322811	919.08	118278
918.08	322189	918.08	119368
917.08	323441	917.08	118956
916.08	323532	916.08	117016
915.08	327328	915.08	118688
914.08	325071	914.08	119219
913.08	327148	913.08	118218
912.08	328319	912.08	117883
911.08	328950	911.08	118814
910.08	328866	910.08	118034
909.08	331273	909.08	118516
908.08	330771	908.08	117892
907.08	333399	907.08	115638
906.08	337973	906.08	114805
905.08	340131	905.08	120143
904.08	342373	904.08	118640
903.08	341703	903.08	118664
902.08	339060	902.08	116484
901.08	337039	901.08	116405
900.08	337910	900.08	117814
899.08	336848	899.08	117333
898.08	337502	898.08	117791
897.08	338424	897.08	114372
896.08	338058	896.08	116019
895.08	336864	895.08	116927
894.08	336141	894.08	114874
893.08	337069	893.08	117159
892.08	332743	892.08	116077
891.08	335048	891.08	116557
890.08	338524	890.08	114696
889.08	332360	889.08	115044
888.08	322427	888.08	113801
887.08	310176	887.08	115332
886.08	299422	886.08	111933
885.08	297027	885.08	110914
884.08	294250	884.08	109565
883.08	294142	883.08	112841
882.08	291596	882.08	110876
881.08	293214	881.08	107885
880.08	290605	880.08	111375
879.08	291176	879.08	111203
878.08	293299	878.08	110741
877.08	291115	877.08	109679
876.08	285328	876.08	113368
875.08	287943	875.08	111247
874.08	288998	874.08	110218
873.08	285559	873.08	108724
872.08	287181	872.08	111745
871.08	287649	871.08	110947
870.08	287004	870.08	108375
869.08	287230	869.08	107851
868.08	285203	868.08	110229
867.08	286934	867.08	107654
866.08	286578	866.08	109155
865.08	285767	865.08	111297
864.08	284883	864.08	108173
863.08	286025	863.08	108651
862.08	288558	862.08	106944
861.08	290470	861.08	109160
860.08	293280	860.08	106537
859.08	293849	859.08	106636
858.08	294419	858.08	108075
857.08	295724	857.08	106606
856.08	294900	856.08	106495
855.08	296128	855.08	106157
854.08	298672	854.08	106411
853.08	300655	853.08	104878
852.08	300646	852.08	106716
851.08	302092	851.08	105802
850.08	301617	850.08	105851
849.08	305422	849.08	105355
848.08	308933	848.08	105771
847.08	306447	847.08	107863
846.08	306803	846.08	106772
845.08	305313	845.08	105351
844.08	300765	844.08	106730
843.08	303410	843.08	105960
842.08	302054	842.08	104348
841.08	297164	841.08	105633
840.08	294683	840.08	105759
839.08	290039	839.08	103859
838.08	284223	838.08	103882
837.08	282291	837.08	103736
836.08	279062	836.08	103669
835.08	275886	835.08	100848
834.08	264970	834.08	103137
833.08	252912	833.08	101782
832.08	238579	832.08	101240
831.08	229668	831.08	99435.6
830.08	230497	830.08	98313.6
829.08	226636	829.08	97216.1
828.08	222185	828.08	98304.1
827.08	222629	827.08	97211.7
826.08	219869	826.08	96648.3
825.08	219053	825.08	97023.2
824.08	220593	824.08	97477.7
823.08	219561	823.08	97740.6
822.08	217126	822.08	97130.7
821.08	215904	821.08	94445.5
820.08	213379	820.08	95014.5
819.08	213352	819.08	97529.4
818.08	215039	818.08	97077.3
817.08	212279	817.08	94823.6
816.08	212762	816.08	95939.3
815.08	212981	815.08	95596.2
814.08	213317	814.08	96565.4
813.08	216436	813.08	96819.4
812.08	217239	812.08	93078.5
811.08	215174	811.08	96218.8
810.08	219241	810.08	95578.7
809.08	218325	809.08	96601.8
808.08	218125	808.08	92856
807.08	216484	807.08	93517.8
806.08	215142	806.08	93974.5
805.08	217434	805.08	96141.7
804.08	218058	804.08	93067.3
803.08	215569	803.08	93851.2
802.08	216637	802.08	93740.3
801.08	216165	801.08	94300.7
800.08	216138	800.08	94724.7
799.08	218147	799.08	92674.7
798.08	217985	798.08	92335.5
797.08	220943	797.08	94818
796.08	220484	796.08	91582.9
795.08	221272	795.08	92327.3
794.08	223663	794.08	92175.2
793.08	227320	793.08	93559.3
792.08	230000	792.08	94305.7
791.08	235187	791.08	93404.2
790.08	237176	790.08	92925.8
789.08	236972	789.08	93989.7
788.08	244057	788.08	93886.8
787.08	246482	787.08	93405.7
786.08	248401	786.08	93377.3
785.08	250329	785.08	94036.2
784.08	248552	784.08	95040.9
783.08	248291	783.08	95024.9
782.08	245009	782.08	95014.5
781.08	239519	781.08	92337.3
780.08	232588	780.08	92442.6
779.08	225062	779.08	92576.9
778.08	215630	778.08	88657
777.08	212135	777.08	91765.1
776.08	208959	776.08	89654.6
775.08	208734	775.08	89757.3
774.08	206803	774.08	90513.2
773.08	208966	773.08	89343.2
772.08	209677	772.08	89209.6
771.08	211467	771.08	89596.6
770.08	209760	770.08	91381.9
769.08	212072	769.08	88994.8
768.08	207910	768.08	87962.8
767.08	204997	767.08	88586.3
766.08	202973	766.08	88363.3
765.08	200961	765.08	86929.9
764.08	198019	764.08	86504
763.08	198205	763.08	87162.8
762.08	200669	762.08	88585.6
761.08	200868	761.08	87556.4
760.08	197583	760.08	87110.4
759.08	198459	759.08	86941.3
758.08	200749	758.08	84060.1
757.08	202733	757.08	85697.7
756.08	204131	756.08	84857.9
755.08	201977	755.08	85314.7
754.08	201734	754.08	86657
753.08	204264	753.08	84102.9
752.08	202995	752.08	84511.5
751.08	203490	751.08	84710.8
750.08	207152	750.08	85826.3
749.08	210781	749.08	85224.7
748.08	209033	748.08	83847.5
747.08	210009	747.08	84638.9
746.08	207929	746.08	84267.7
745.08	211687	745.08	83209
744.08	215526	744.08	83773.2
743.08	216516	743.08	84583.3
742.08	217823	742.08	85483.8
741.08	216915	741.08	84762
740.08	214204	740.08	83103.2
739.08	210522	739.08	82551.9
738.08	211202	738.08	81783.6
737.08	213632	737.08	83530.2
736.08	216589	736.08	82507.9
735.08	221547	735.08	81696.7
734.08	227398	734.08	82046.3
733.08	232073	733.08	84756.2
732.08	232780	732.08	80987.2
731.08	234286	731.08	82535.3
730.08	232476	730.08	81538.8
729.08	231966	729.08	82119.6
728.08	239975	728.08	81327.4
727.08	250628	727.08	85238.6
726.08	264644	726.08	84540.6
725.08	272908	725.08	84080.9
724.08	278485	724.08	83141.6
723.08	264451	723.08	82321.2
722.08	233637	722.08	79182.9
721.08	211062	721.08	78373.8
720.08	207999	720.08	78089.6
719.08	206248	719.08	78469.4
718.08	198151	718.08	77936.1
717.08	191425	717.08	76495.2
716.08	190386	716.08	75212.6
715.08	198070	715.08	77343.6
714.08	213235	714.08	79057.1
713.08	239524	713.08	81163
712.08	272478	712.08	83512.3
711.08	303112	711.08	86670.9
710.08	283903	710.08	84449.2
709.08	192844	709.08	75033.4
708.08	109709	708.08	67635.9
707.08	77539.4	707.08	67356.8
706.08	64333.5	706.08	66811.1
705.08	61843	705.08	65731.4
704.08	61184.6	704.08	66760
703.08	61759.3	703.08	64816
702.08	59988.9	702.08	66455.1
701.08	59216	701.08	64943.9
700.08	58872.7	700.08	67678.5
699.08	59576.3	699.08	66194.3
698.08	59320.5	698.08	66049.8
697.08	59351.6	697.08	65161.8
696.08	58387.9	696.08	66491.8
695.08	58497.9	695.08	66464.6
694.08	59552	694.08	66523.1
693.08	59143.5	693.08	66579.2
692.08	59299.3	692.08	67255.9
691.08	60640	691.08	67683.1
690.08	61101.9	690.08	67794.3
689.08	62905	689.08	68872.4
688.08	62298.7	688.08	68186.3
687.08	61021.9	687.08	66878.7
686.08	60199.9	686.08	66259.8
685.08	59495.6	685.08	66902.7
684.08	60013.3	684.08	67551.5
683.08	59355.5	683.08	65616.7
682.08	59592	682.08	67349.9
681.08	60416.2	681.08	67399
680.08	60211.1	680.08	67815.9
679.08	60787	679.08	68008.1
678.08	60949	678.08	68319.7
677.08	60551.8	677.08	66780.6
676.08	60568.2	676.08	67351.9
675.08	60730.3	675.08	68094.2
674.08	59164	674.08	68049.3
673.08	60603	673.08	70053.2
672.08	61213.1	672.08	67852.5
671.08	61167.7	671.08	68240.4
670.08	61339.3	670.08	69313.9
669.08	60883.4	669.08	67476
668.08	60894.3	668.08	67078.5
667.08	60734.1	667.08	69130.4
666.08	61109.6	666.08	69649.8
665.08	61017.2	665.08	69414.1
664.08	62283.1	664.08	69913.4
663.08	61205.5	663.08	68541.1
662.08	62415.9	662.08	68717.9
661.08	63169.1	661.08	66620.2
660.08	62995.8	660.08	67616.6
659.08	62349.9	659.08	67701.3
658.08	61770.8	658.08	68108.9
657.08	62744.6	657.08	67084.1
656.08	62547.3	656.08	70386
655.08	61923.9	655.08	70323.1
654.08	62281.2	654.08	69606.9
653.08	62406.4	653.08	70445.4
652.08	62286.5	652.08	70627.8
651.08	62018.4	651.08	69871.9
650.08	62144.2	650.08	68750.5
649.08	62747.3	649.08	68556.5
648.08	63097.1	648.08	70252.8
647.08	64221.7	647.08	68964.4
646.08	63485.9	646.08	69106.4
645.08	64671.9	645.08	69788.9
644.08	62962.5	644.08	70411.1
643.08	64030.4	643.08	70010.3
642.08	64616.6	642.08	70123.5
641.08	65388.7	641.08	71208.5
640.08	66567.3	640.08	70578.3
639.08	65565.5	639.08	71288.9
638.08	64182.9	638.08	71151.7
637.08	63618.8	637.08	69888.7
636.08	63846	636.08	69851.5
635.08	63687.5	635.08	71355.2
634.08	63554.9	634.08	72875.7
633.08	64035.1	633.08	71593.9
632.08	64190.8	632.08	72345.7
631.08	65778.1	631.08	72094.4
630.08	67280.5	630.08	72420.1
629.08	63220.5	629.08	72114.5
628.08	62831	628.08	70327
627.08	65369.5	627.08	70503.5
626.08	64016.7	626.08	70213.8
625.08	63080.8	625.08	72247.5
624.08	65925	624.08	71476.7
623.08	66146	623.08	73225.4
622.08	65117.2	622.08	73802
621.08	66106.5	621.08	70857.7
620.08	66834.6	620.08	72070.3
619.08	69455.7	619.08	73093
618.08	67491.9	618.08	75296.5
617.08	65463.2	617.08	72323.4
616.08	66329.6	616.08	71945.2
615.08	66903.2	615.08	72748.1
614.08	66516	614.08	72422
613.08	65908.8	613.08	72912.9
612.08	65578.4	612.08	73934.4
611.08	66763.2	611.08	73307.6
610.08	66165.6	610.08	73613.9
609.08	65914.4	609.08	72353.9
608.08	66023.7	608.08	73456.3
607.08	66200.3	607.08	73092.9
606.08	66693.3	606.08	71596
605.08	66084.7	605.08	72991.4
604.08	66530.4	604.08	73064.7
603.08	67062	603.08	73957.5
602.08	67890.5	602.08	72172.4
601.08	68159.2	601.08	73243.5
600.08	69153.9	600.08	73364.1
599.08	69663.3	599.08	73837.3
598.08	69212.6	598.08	73568.7
597.08	68199.5	597.08	72820.8
596.08	67397	596.08	71760.5
595.08	70018.8	595.08	74338.4
594.08	69915.4	594.08	74262
593.08	69378.8	593.08	73237.3
592.08	70964.9	592.08	72321.7
591.08	69610.1	591.08	73677.2
590.08	70317.5	590.08	73551.5
589.08	70475.6	589.08	74098.1
588.08	70511.9	588.08	75428.7
587.08	69788.5	587.08	74114.4
586.08	68677.4	586.08	71730.8
585.08	68043.7	585.08	72520.2
584.08	67134.8	584.08	72538.2
583.08	67557.6	583.08	72678.4
582.08	68099.1	582.08	73345.8
581.08	68844.7	581.08	72760.2
580.08	69712	580.08	72405.3
579.08	68532	579.08	73821.2
578.08	69143.3	578.08	73868
577.08	71123.2	577.08	74032.8
576.08	72098.4	576.08	75378.6
575.08	70711.8	575.08	74237.4
574.08	71387.9	574.08	73341.2
573.08	70844.2	573.08	75125.2
572.08	70771.5	572.08	72047.9
571.08	71960.3	571.08	73404.1
570.08	71599.9	570.08	74670.6
569.08	69845.3	569.08	71216.9
568.08	71105.6	568.08	73073.4
567.08	70541.2	567.08	70674.3
566.08	68676.4	566.08	71415.5
565.08	68924	565.08	73412.5
564.08	70025.2	564.08	74694.1
563.08	69890.4	563.08	74444.1
562.08	70087.7	562.08	75798
561.08	70568	561.08	75912.4
560.08	71666.1	560.08	75593.8
559.08	72168	559.08	77957
558.08	73426.9	558.08	77928.4
557.08	75026.3	557.08	78364.2
556.08	75668.7	556.08	79150.3
555.08	79169.2	555.08	77313.4
554.08	78753.9	554.08	77756.8
553.08	78599.2	553.08	75731.2
552.08	76262.4	552.08	75576.4
551.08	74719.3	551.08	75163.6
550.08	72794	550.08	70010.4
549.08	70713.1	549.08	69088.1
548.08	69215	548.08	67336
547.08	69303.2	547.08	65453.1
546.08	66967.9	546.08	65781.3
545.08	67002.5	545.08	63831.5
544.08	65948.9	544.08	62712.6
543.08	64711.5	543.08	59158.9
542.08	60544.4	542.08	58557.4
541.08	56013.3	541.08	58284.4
540.08	56509.5	540.08	59221.7
539.08	56420.8	539.08	58153
538.08	56923.5	538.08	59593.2
537.08	58312.2	537.08	59874.2
536.08	57832.8	536.08	63225.8
535.08	58641.8	535.08	74313.5
534.08	64603.1	534.08	121694
533.08	83289.9	533.08	197649
532.08	127309	532.08	188195
531.08	233097	531.08	153185
530.08	350698	530.08	116229
529.08	232795	529.08	66845.9
528.08	51163	528.08	48294.8
527.08	31559.3	527.08	43802.4
526.08	28314.9	526.08	42255.5
525.08	26562.3	525.08	42710
524.08	26066.9	524.08	42620.1
523.08	25144.8	523.08	43365.3
522.08	24604.9	522.08	42551.1
521.08	25113.9	521.08	42532.4
520.08	24728	520.08	42123.3
519.08	24786	519.08	43422.9
518.08	24332.6	518.08	43462.9
517.08	25518.4	517.08	42888.5
516.08	25697.5	516.08	42897.3
515.08	25875.5	515.08	43245.8
514.08	25172.2	514.08	42734.3
513.08	25934.2	513.08	43118.7
512.08	26258.9	512.08	44512.2
511.08	25860.3	511.08	43711.5
510.08	25104.2	510.08	44724.9
509.08	24919.2	509.08	42942
508.08	24984.3	508.08	44306.6
507.08	25287.5	507.08	42704.7
506.08	25846.7	506.08	43419
505.08	25081	505.08	42986.6
504.08	24866.3	504.08	42962
503.08	25014.2	503.08	43992.2
502.08	24910.2	502.08	42629.6
501.08	24936.1	501.08	42907.7
500.08	26275.9	500.08	44070.6
499.08	26389.9	499.08	43752.1
498.08	25519.7	498.08	44589.6
497.08	26052	497.08	44805.3
496.08	25149	496.08	45580.1
495.08	25198	495.08	45496
494.08	25491.6	494.08	45412.3
493.08	25956.5	493.08	44680.1
492.08	25981.8	492.08	44041.5
491.08	25962.9	491.08	45204.7
490.08	25581.3	490.08	44038.2
489.08	25174.8	489.08	43882.6
488.08	25665.3	488.08	45024.1
487.08	25295.9	487.08	44182.1
486.08	24953	486.08	44856.1
485.08	26110.9	485.08	44675.9
484.08	25643.6	484.08	44887.9
483.08	25266	483.08	46397.9
482.08	24701.7	482.08	45868
481.08	25357.7	481.08	45241.3
480.08	25720.9	480.08	46135.8
479.08	26286.9	479.08	46036.6
478.08	26670.7	478.08	46315.1
477.08	26383.6	477.08	44761.7
476.08	25826.6	476.08	45618
475.08	26214.7	475.08	45912
474.08	26341.8	474.08	45813.9
473.08	26584.4	473.08	46740.5
472.08	26518.8	472.08	46224.8
471.08	26127.4	471.08	47287.1
470.08	25424.4	470.08	46501
469.08	25061.8	469.08	46669.5
468.08	25703.9	468.08	46197.6
467.08	24784	467.08	46357
466.08	25608.2	466.08	46760.1
465.08	26231.3	465.08	45775.9
464.08	26791.5	464.08	46588.1
463.08	26061.9	463.08	48613.5
462.08	25885.7	462.08	47247.1
461.08	26881.7	461.08	46786.6
460.08	26368.2	460.08	46721
459.08	26934.1	459.08	47906.9
458.08	26752.2	458.08	47882.5
457.08	26578.1	457.08	47773.7
456.08	26167.5	456.08	49220.2
455.08	26942.6	455.08	47881.8
454.08	26197.6	454.08	47539.2
453.08	25824.2	453.08	47198
452.08	26500.7	452.08	47617.5
451.08	26183.9	451.08	48123.1
450.08	27029.2	450.08	49415.8
449.08	26609.2	449.08	47230.9
448.08	26216.2	448.08	48956.2
447.08	26592.9	447.08	49173.2
446.08	26538.6	446.08	47647.4
445.08	27701.3	445.08	48845.4
444.08	26841.3	444.08	49112.3
443.08	25884.2	443.08	49356.4
442.08	26092.2	442.08	48269.6
441.08	26931.3	441.08	47819.6
440.08	28295.8	440.08	47594.5
439.08	28367.2	439.08	50129.2
438.08	27039.5	438.08	48017.2
437.08	27241.7	437.08	49063.1
436.08	26467	436.08	51242.3
435.08	27352.3	435.08	51072.4
434.08	27913.3	434.08	50437.5
433.08	28068.3	433.08	49186.6
432.08	27476.4	432.08	50713.8
431.08	27416.2	431.08	50418.9
430.08	27810.4	430.08	51679.1
429.08	27215.4	429.08	50789.2
428.08	26395.1	428.08	50665.9
427.08	27528.2	427.08	50324.4
426.08	27881.2	426.08	50291.6
425.08	27454.1	425.08	52172.3
424.08	27300.3	424.08	50983.5
423.08	27803.6	423.08	51320
422.08	26637.9	422.08	52506.8
421.08	26816.9	421.08	50244.9
420.08	27435.9	420.08	51761.4
419.08	28007.5	419.08	51533.9
418.08	27900.7	418.08	50084.9
417.08	27642.8	417.08	48872.9
416.08	27876.9	416.08	52009.7
415.08	28060.4	415.08	51488.8
414.08	28523.6	414.08	50056.5
413.08	28608.5	413.08	50093.7
412.08	27550.6	412.08	49619.6
411.08	28129.3	411.08	49125.5
410.08	28265	410.08	48719.1
409.08	27161.1	409.08	49059.8
408.08	28555.3	408.08	50198.3
407.08	27726.3	407.08	51164.1
406.08	27934.2	406.08	49907.3
405.08	27311.2	405.08	49945.2
404.08	27868.6	404.08	50060
403.08	29578.9	403.08	52438
402.08	30652	402.08	57764.6
401.08	30716.4	401.08	72472.7
400.08	31113.9	400.08	96920.4
399.08	32144.1	399.08	80697.7
398.08	29605.7	398.08	59993
397.08	28401.8	397.08	49560.8
396.08	27973.5	396.08	46702.2
395.08	27746.4	395.08	46429.8
394.08	27757.4	394.08	46803.3
393.08	28232.6	393.08	48000.8
392.08	29327.8	392.08	46692.7
391.08	29848	391.08	46459.2
390.08	29453.8	390.08	46696.2
389.08	29147.9	389.08	46149.7
388.08	29499.2	388.08	46784.4
387.08	28721.1	387.08	46738
386.08	28827.7	386.08	46449.5
385.08	28096	385.08	46998
384.08	28501.7	384.08	47021.9
383.08	30534	383.08	47343.3
382.08	28825.9	382.08	47071
381.08	29334.3	381.08	47048.2
380.08	29684.6	380.08	47368.2
379.08	29267.4	379.08	47801.4
378.08	29162.4	378.08	49519.8
377.08	28301.2	377.08	49026.7
376.08	28379.5	376.08	48757.5
375.08	29023.5	375.08	48942.9
374.08	29088.4	374.08	50103.7
373.08	29027.2	373.08	48271.8
372.08	29550.7	372.08	49724.1
371.08	29750.4	371.08	50897.8
370.08	29527.6	370.08	50131.2
369.08	28549.7	369.08	51311.3
368.08	28429	368.08	51900
367.08	29475.2	367.08	49463.9
366.08	30094.8	366.08	50359.5
365.08	29661.2	365.08	50727.7
364.08	29339.2	364.08	50892.1
363.08	29162	363.08	51167.2
362.08	29233.9	362.08	50355.7
361.08	30178.4	361.08	51723.1
360.08	29229.6	360.08	50796.7
359.08	29720.5	359.08	52003.1
358.08	31098.9	358.08	50830.3
357.08	30729.2	357.08	52034
356.08	29921.4	356.08	53227.2
355.08	30282	355.08	52539.8
354.08	29681.5	354.08	52222.1
353.08	29833.1	353.08	51232.1
352.08	30429.9	352.08	52549.2
351.08	30365.2	351.08	52912.1
350.08	31395	350.08	53260.3
349.08	32082.6	349.08	54025.9
348.08	31891.9	348.08	54542.1
347.08	32240.7	347.08	55042.7
346.08	31801.9	346.08	53230.3
345.08	30658.8	345.08	53730.3
344.08	30816.4	344.08	54787.2
343.08	30332.2	343.08	51635.1
342.08	31194.9	342.08	53722.2
341.08	31501.3	341.08	53706.4
340.08	31334.9	340.08	54925.3
339.08	31313.7	339.08	54574.2
338.08	30266.8	338.08	54934.4
337.08	30690.3	337.08	53728.4
336.08	30060.3	336.08	55329.6
335.08	29922.4	335.08	56486.6
334.08	31459.6	334.08	53885.5
333.08	31421.3	333.08	55096
332.08	31557.5	332.08	55295
331.08	32088.7	331.08	56928
330.08	32284.9	330.08	57911.4
329.08	32389.3	329.08	56022
328.08	31891.4	328.08	54827
327.08	31710.4	327.08	56651.4
326.08	31872	326.08	58390.6
325.08	31379.1	325.08	55934.1
324.08	32289.3	324.08	57372.2
323.08	32131	323.08	57121.5
322.08	32317.8	322.08	57886.8
321.08	32671.9	321.08	55876.2
320.08	31921.2	320.08	57699.6
319.08	32566.2	319.08	58705.1
318.08	32849.1	318.08	57034.6
317.08	32469	317.08	59553.7
316.08	32328.5	316.08	58186.4
315.08	34838	315.08	60048.4
314.08	34056.8	314.08	60679.9
313.08	32873.2	313.08	60617.6
312.08	33435.2	312.08	58401
311.08	34236.2	311.08	60997.2
310.08	34552	310.08	61093.6
309.08	34150.1	309.08	59173.5
308.08	34444.1	308.08	59956
307.08	33365.6	307.08	59435.2
306.08	34130.6	306.08	56979.8
305.08	34858.6	305.08	56860.9
304.08	34140	304.08	54814.1
303.08	34499.3	303.08	52736.8
302.08	33379.4	302.08	51673.6
301.08	32276.5	301.08	50217.8
300.08	32136.1	300.08	46360.2
299.08	32547.7	299.08	44260.3
298.08	32678.4	298.08	42388.6
297.08	32914.7	297.08	41923.4
296.08	33008.2	296.08	41428.5
295.08	32078.5	295.08	40148.5
294.08	32030.6	294.08	40463.7
293.08	33056.2	293.08	41886.2
292.08	32787.6	292.08	45514.9
291.08	33117.2	291.08	48520.2
290.08	33502.6	290.08	54809.5
289.08	38077.2	289.08	66207.1
288.08	41430.9	288.08	82166.9
287.08	42613.4	287.08	113297
286.08	60512.4	286.08	194965
285.08	82360.3	285.08	272089
284.08	66169.6	284.08	180884
283.08	33642.7	283.08	52681.3
282.08	29635.8	282.08	25699.8
281.08	29164.7	281.08	20043.9
280.08	29882.4	280.08	20663.9
279.08	29551.1	279.08	19151.9
278.08	29757.5	278.08	19198.4
277.08	30533	277.08	19992.2
276.08	29668.1	276.08	18904.5
275.08	30136.4	275.08	19573.5
274.08	30774.6	274.08	18298.8
273.08	29525.6	273.08	19424.7
272.08	29736	272.08	19294.2
271.08	29742.5	271.08	19205.8
270.08	30755.2	270.08	19506
269.08	31039	269.08	19568.2
268.08	31248.3	268.08	19727.7
267.08	30029.4	267.08	20431.6
266.08	29993.4	266.08	18941.5
265.08	30155.8	265.08	19221.5
264.08	30790.8	264.08	18722.2
263.08	29401.4	263.08	18950
262.08	30856.9	262.08	18307.8
261.08	30633.2	261.08	18933.5
260.08	29792.6	260.08	18669
259.08	29270.5	259.08	18881
258.08	29626.4	258.08	19358.8
257.08	30231.3	257.08	18847.6
256.08	30062.9	256.08	18486.1
255.08	29653.4	255.08	17683.8
254.08	29884.6	254.08	20524.5
253.08	30406.9	253.08	19015.4
252.08	29312.9	252.08	18118.2
251.08	29937.7	251.08	19305.5
250.08	30491.7	250.08	18379.7
249.08	30753.4	249.08	19155.2
248.08	30318.9	248.08	18834.3
247.08	30604.1	247.08	18584
246.08	30362.3	246.08	19960.8
245.08	30505.9	245.08	19156.4
244.08	30577.3	244.08	18826
243.08	29673.7	243.08	19075.1
242.08	30277.2	242.08	19796.3
241.08	31149.6	241.08	19241.9
240.08	31139.3	240.08	18731.8
239.08	31006.4	239.08	18372.2
238.08	31096.7	238.08	18512.6
237.08	32126.6	237.08	19647.7
236.08	30582.1	236.08	19367
235.08	30350.4	235.08	18645.1
234.08	30897.4	234.08	19792.6
233.08	32377.2	233.08	19402.4
232.08	32482.9	232.08	18925.2
231.08	31655.3	231.08	17784.4
230.08	31799.6	230.08	19233.1
229.08	30878.9	229.08	18502.2
228.08	31947.9	228.08	18692.3
227.08	33463	227.08	18904.3
226.08	32113.8	226.08	19036.3
225.08	31774.6	225.08	18002.6
224.08	32186.2	224.08	19098
223.08	33639.9	223.08	18946
222.08	32732.1	222.08	18259.4
221.08	31136.6	221.08	18757.9
220.08	30986.4	220.08	18238.5
219.08	32391	219.08	18878.7
218.08	31723.3	218.08	19073.1
217.08	33199.5	217.08	18768.5
216.08	32382.5	216.08	18309.6
215.08	32281.6	215.08	19208
214.08	32647.9	214.08	18799.1
213.08	31965.1	213.08	19071.8
212.08	32760.9	212.08	19230.8
211.08	33611.3	211.08	19536.8
210.08	32383.4	210.08	18363.3
209.08	31044.3	209.08	19515.4
208.08	31593.2	208.08	19406.9
207.08	31944.1	207.08	18406.1
206.08	31981.3	206.08	18294
205.08	32038.6	205.08	17836
204.08	31707.5	204.08	18342.6
203.08	33039.5	203.08	18446.6
202.08	33203.3	202.08	19564.7
201.08	34072.8	201.08	18924.5
200.08	35484.4	200.08	18886.7
199.08	36778.2	199.08	18621
198.08	36508.8	198.08	18878.7
197.08	33593.5	197.08	19574.3
196.08	33604.3	196.08	18575.4
195.08	32813.1	195.08	18999.9
194.08	32075.2	194.08	18559.8
193.08	32715.2	193.08	18535.3
192.08	34246.4	192.08	18242.1
191.08	33620.3	191.08	18133.1
190.08	33797.2	190.08	18495.8
189.08	33291.1	189.08	17992.9
188.08	32588.7	188.08	18081.8
187.08	34102.9	187.08	19014.4
186.08	33241.4	186.08	18360.7
185.08	33093.3	185.08	18013.8
184.08	34025	184.08	17776
183.08	33469.9	183.08	18441
182.08	33196.9	182.08	18418.1
181.08	34108	181.08	17200.8
180.08	33882.9	180.08	18510.2
179.08	33298.9	179.08	18476.1
178.08	34433.9	178.08	18130.6
177.08	34385.2	177.08	17817.4
176.08	34253.7	176.08	17561.5
175.08	33806.9	175.08	18427.3
174.08	34705.9	174.08	17675.7
173.08	33776.3	173.08	18308.6
172.08	33964.7	172.08	18007.1
171.08	34105.2	171.08	17587.9
170.08	34536.6	170.08	17367.1
169.08	34513.5	169.08	18043.4
168.08	34117.5	168.08	17433.6
167.08	35179.2	167.08	17468.3
166.08	34806.3	166.08	17182.2
165.08	34509.4	165.08	17828.6
164.08	34746.4	164.08	18961.4
163.08	34793.4	163.08	17786.2
162.08	33965.8	162.08	17941.4
161.08	34807.2	161.08	17577.2
160.08	35329.1	160.08	17538.4
159.08	34405.5	159.08	18502
158.08	35636.6	158.08	17445.2
157.08	35026.9	157.08	17714.8
156.08	33700.8	156.08	18318.7
155.08	34365.9	155.08	18075.7
154.08	35815.2	154.08	17497.1
153.08	37744.7	153.08	17770.6
152.08	37389.9	152.08	17582.5
151.08	36596.3	151.08	16902.6
150.08	34901.1	150.08	17508.8
149.08	35984	149.08	16647.2
148.08	36316	148.08	16086.8
147.08	35896	147.08	16318.4
146.08	36644.8	146.08	17674
145.08	36775.7	145.08	16982
144.08	36970.8	144.08	17274
143.08	36314.6	143.08	16380.1
142.08	37530.6	142.08	16099.9
141.08	37984.8	141.08	16603.5
140.08	37641.5	140.08	16863.3
139.08	35980.1	139.08	16322.5
138.08	36433.7	138.08	16543.3
137.08	37347.6	137.08	16030
136.08	36627.1	136.08	16488.2
135.08	36892.9	135.08	15625.8
134.08	35992.6	134.08	17670.1
133.08	37410.1	133.08	16606
132.08	37753.7	132.08	16387.6
131.08	37642	131.08	16967.5
130.08	39267.8	130.08	15401.6
129.08	39188.9	129.08	16245
128.08	38220.8	128.08	16541.5
127.08	38986.1	127.08	15872.6
126.08	39617.5	126.08	15970.6
125.08	38735.7	125.08	16607.6
124.08	39483.1	124.08	16278.7
123.08	39430.1	123.08	16605.8
122.08	37961.9	122.08	15373.2
121.08	39027	121.08	16160.4
120.08	38066.4	120.08	16447
119.08	39553.7	119.08	16688.3
118.08	38806.8	118.08	15655.1
117.08	39330.2	117.08	15183.8
116.08	40100.6	116.08	15696.1
115.08	39345.5	115.08	15058.4
114.08	38788.7	114.08	15325.8
113.08	38295.9	113.08	14392
112.08	38589.6	112.08	14592.5
111.08	39122.3	111.08	13791.9
110.08	38437.9	110.08	14165.3
109.08	38477.9	109.08	15346.6
108.08	39602.3	108.08	14597.4
107.08	40215.4	107.08	14403.7
106.08	41946.1	106.08	13776.6
105.08	42105.1	105.08	14610.1
104.08	42316.8	104.08	13863
103.08	43196	103.08	14491.8
102.08	45971.3	102.08	15539.4
101.08	46345.4	101.08	14432.9
100.08	46920	100.08	15103.4
99.08	47215.2	99.08	14687.7
98.08	45384.3	98.08	14311.3
97.08	44362	97.08	13332.8
96.08	44864.3	96.08	13654.5
95.08	48227.8	95.08	15023.6
94.08	52846.5	94.08	14608
93.08	51911.8	93.08	14573.4
92.08	45796.3	92.08	13641.5
91.08	41260.2	91.08	13396.3
90.08	36872.6	90.08	12662.8
89.08	35946.1	89.08	11905.1
88.08	34936.8	88.08	12214.7
87.08	34815.4	87.08	10842.3
86.08	33549.4	86.08	11689.2
85.08	34005.1	85.08	12090.4
84.08	35049	84.08	11498.4
83.08	34850.4	83.08	11179.1
82.08	36453.1	82.08	12354
81.08	36821.4	81.08	10869.3
80.08	36567.9	80.08	11935.6
79.08	36231.2	79.08	10835.7
78.08	35364.8	78.08	11494.5
77.08	35483.2	77.08	11135.3
76.08	34587.5	76.08	10760.2
75.08	34884.3	75.08	11347.5
74.08	34730.3	74.08	10450.8
73.08	34299.8	73.08	10759.9
72.08	33688	72.08	10258.6
71.08	35023.4	71.08	9933.31
70.08	34788.5	70.08	9679.3
69.08	34168.1	69.08	10313.5
68.08	33549.2	68.08	9690.74
67.08	34253.9	67.08	9880.54
66.08	34171.1	66.08	9396.72
65.08	35003.5	65.08	9504.15
64.08	36968.7	64.08	9599.57
63.08	37055.9	63.08	9786.61
62.08	35530.9	62.08	9546.95
61.08	35719.8	61.08	9968.91
60.08	37374.5	60.08	10209.2
59.08	40579.2	59.08	10171.7
58.08	49127.9	58.08	11140.6
57.08	63224.6	57.08	12852.8
56.08	78615.1	56.08	15394.5
55.08	70570.8	55.08	13847.5
54.08	38986.2	54.08	8536.69
53.08	19123.3	53.08	7391.82
52.08	11720.5	52.08	6178.65
51.08	10589.7	51.08	6586.6
50.08	9725.57	50.08	6718.55
49.08	10301.9	49.08	7043.5
48.08	9831.02	48.08	6809.16
47.08	8772.07	47.08	5994.46
46.08	8922.13	46.08	5926.92
45.08	9345.55	45.08	5898.95
44.08	8911.71	44.08	5913.31
43.08	8131.64	43.08	5605.94
42.08	7962.51	42.08	5856.98
41.08	7816.57	41.08	5138.01
40.08	7423.74	40.08	5072.63
39.08	8248.09	39.08	4795.26
38.08	8114.91	38.08	5376.48
37.08	7682.32	37.08	5214.84
36.08	7263.98	36.08	4870.36
35.08	7534.11	35.08	5350.67
34.08	7599.04	34.08	4970.71
33.08	7303.84	33.08	5019.22
32.08	7637.48	32.08	5616.53
31.08	8109.36	31.08	5538.26
30.08	8398.43	30.08	6098.09
29.08	8590.6	29.08	7234.57
28.08	8917.35	28.08	8128.2
27.08	9441.49	27.08	8972.88
26.08	9713.49	26.08	9007.53
25.08	10856.2	25.08	8729.61
24.08	12859.2	24.08	7424.3
23.08	17102	23.08	6951.41
22.08	19320.2	22.08	6872.68
21.08	16181.6	21.08	6605.75
20.08	10304.8	20.08	5368.44
19.08	7213.09	19.08	5286.94
18.08	6631.77	18.08	5745.36
17.08	6323.59	17.08	6035.5
16.08	6701.83	16.08	5102.18
15.08	6952.07	15.08	4895.35
14.08	6896.29	14.08	4837.14
13.08	6682.87	13.08	4237.66
12.08	6710.7	12.08	3931.42
11.08	6281.58	11.08	3815.02
10.08	7021.16	10.08	3610.21
9.08	8875.26	9.08	3707.91
8.08	10747.2	8.08	3865.81
7.08	11826.2	7.08	3848.57
6.08	12007.5	6.08	3850.86
5.08	12532.8	5.08	2993.67
4.08	11332.8	4.08	2724.84
3.08	9794.89	3.08	2464.95
2.08	5488.61	2.08	933.527
1.08	1386.67	1.08	252.68
0.08	566.656	0.08	130.872
-0.92	214.943	-0.92	115.052

## Sheet: Fig.2i
Binding energy	Intensity
734.98	89755.3
734.88	89860.6
734.78	90004.7
734.68	89935.3
734.58	90187.7
734.48	89597.7
734.38	90472
734.28	90561.5
734.18	90915.3
734.08	91175
733.98	91194.7
733.88	91269.1
733.78	91315.2
733.68	91558.2
733.58	92147
733.48	91161.5
733.38	91555.1
733.28	91782.7
733.18	92305.5
733.08	92108.4
732.98	92290.6
732.88	92421
732.78	91898.6
732.68	92611
732.58	92508.6
732.48	92679.1
732.38	92620.9
732.28	91885.9
732.18	91951.6
732.08	91860
731.98	92006.9
731.88	92042.5
731.78	92192.2
731.68	91748.2
731.58	91889
731.48	92130.8
731.38	91890.1
731.28	92107.4
731.18	92252.5
731.08	92484.1
730.98	92515.5
730.88	92193.6
730.78	92745.2
730.68	92914
730.58	92791.3
730.48	92571.9
730.38	92741.3
730.28	92750.9
730.18	93113.6
730.08	93127.7
729.98	93176.8
729.88	92862.5
729.78	92432
729.68	93254.5
729.58	93561.6
729.48	93267.9
729.38	93087.8
729.28	94006.1
729.18	93334.1
729.08	93845.1
728.98	94159.5
728.88	94326.2
728.78	94572.5
728.68	95289.2
728.58	95173.2
728.48	95473.3
728.38	95504.3
728.28	95443.8
728.18	95894.9
728.08	96079.9
727.98	96504.4
727.88	97225.2
727.78	96191.1
727.68	96789.6
727.58	97040.4
727.48	97585.8
727.38	96913.8
727.28	97589.7
727.18	98532.2
727.08	99157.6
726.98	99236.1
726.88	99451.9
726.78	99719.8
726.68	100365
726.58	100076
726.48	101558
726.38	102101
726.28	102005
726.18	102411
726.08	103045
725.98	103085
725.88	103998
725.78	104631
725.68	105234
725.58	105590
725.48	106192
725.38	106591
725.28	106753
725.18	107504
725.08	108143
724.98	108876
724.88	109352
724.78	109900
724.68	109810
724.58	110523
724.48	110064
724.38	110868
724.28	111242
724.18	110986
724.08	111018
723.98	110976
723.88	111284
723.78	111458
723.68	111524
723.58	111624
723.48	111426
723.38	110870
723.28	110786
723.18	109920
723.08	109661
722.98	108338
722.88	107667
722.78	106239
722.68	105542
722.58	104722
722.48	102929
722.38	101436
722.28	100651
722.18	99632.7
722.08	98335.5
721.98	97379.8
721.88	95715.6
721.78	94604
721.68	94313
721.58	93413.8
721.48	92178.4
721.38	91295.9
721.28	89836.4
721.18	88034.8
721.08	87062.5
720.98	85732.3
720.88	85252.3
720.78	84259.4
720.68	83702.7
720.58	83221.8
720.48	82635.7
720.38	82949.5
720.28	82296.6
720.18	82166.8
720.08	81777.8
719.98	82189.5
719.88	81762.7
719.78	81623.6
719.68	81219.6
719.58	81747.2
719.48	80696.2
719.38	80221.3
719.28	80797.1
719.18	80759.3
719.08	80695.9
718.98	80307.8
718.88	79922
718.78	80080.8
718.68	79987.8
718.58	80100.4
718.48	79977.1
718.38	79711
718.28	79328.1
718.18	79585.1
718.08	78251.5
717.98	78867.5
717.88	78852.3
717.78	78304
717.68	78413.2
717.58	78247.7
717.48	78098.5
717.38	77768.3
717.28	77627.4
717.18	77443.9
717.08	77748.5
716.98	77663.5
716.88	77628
716.78	77863.6
716.68	78381.3
716.58	77960.4
716.48	77324.8
716.38	77953.2
716.28	78153.3
716.18	78132
716.08	78270.8
715.98	77943.2
715.88	78106
715.78	78691.5
715.68	78654.4
715.58	78978.1
715.48	79489.8
715.38	79243.9
715.28	79779.8
715.18	80465.1
715.08	80564.1
714.98	80928
714.88	81616.9
714.78	81922.2
714.68	82129
714.58	82944.2
714.48	83733.3
714.38	84370.8
714.28	84823.8
714.18	84819.5
714.08	86114.4
713.98	86278.7
713.88	87376.2
713.78	88649
713.68	88631.2
713.58	89656.4
713.48	90800.8
713.38	91400.5
713.28	93141.2
713.18	93647.5
713.08	94545.6
712.98	95298.3
712.88	96587.6
712.78	96804.6
712.68	98794.1
712.58	100304
712.48	100786
712.38	102091
712.28	103580
712.18	104553
712.08	105694
711.98	106706
711.88	108594
711.78	110368
711.68	111425
711.58	111771
711.48	113392
711.38	114682
711.28	115871
711.18	116959
711.08	118343
710.98	119007
710.88	119795
710.78	120666
710.68	121492
710.58	122243
710.48	121978
710.38	122696
710.28	122939
710.18	122197
710.08	121362
709.98	119559
709.88	117413
709.78	114533
709.68	111691
709.58	108682
709.48	104389
709.38	100382
709.28	96264.1
709.18	92295.8
709.08	88437.2
708.98	84866.8
708.88	81670.3
708.78	78294.9
708.68	75612.6
708.58	73103.2
708.48	70080.8
708.38	66874.1
708.28	65224.1
708.18	62410.1
708.08	60449.8
707.98	57793.5
707.88	54416.3
707.78	50914.8
707.68	47413.6
707.58	44033.8
707.48	40844.1
707.38	37507.7
707.28	35943.1
707.18	33765.7
707.08	32092.5
706.98	31013.4
706.88	30121.5
706.78	29637.3
706.68	29236.4
706.58	28703
706.48	27959.7
706.38	27519.3
706.28	27482.9
706.18	26467
706.08	26118
705.98	26214.2
705.88	26087.8
705.78	25568.1
705.68	25576.7
705.58	25341
705.48	25197.2
705.38	25362.3
705.28	24814.6
705.18	24825.2
705.08	24914
704.98	24643
704.88	24923.9
704.78	24921.7
704.68	24761.7
704.58	24432.4
704.48	24577.7
704.38	24444.4
704.28	24372.8
704.18	24269.4
704.08	24407.4
703.98	24379.4
703.88	24287.2
703.78	24484
703.68	24146.3
703.58	24097.8
703.48	24044.5
703.38	24105.6
703.28	24107.9
703.18	24090.6
703.08	24261.8
702.98	23986.4
702.88	24246
702.78	24152.8
702.68	24311.8
702.58	24035.1
702.48	24037.3
702.38	24055.3
702.28	24058.8
702.18	24278.6
702.08	24317.3
701.98	24165
701.88	23986.3
701.78	23860.5
701.68	23985.6
701.58	23960.2
701.48	23995.9
701.38	23923.6
701.28	24069.3
701.18	23985.7
701.08	24231.7
700.98	24076.4
700.88	23936.5
700.78	23948.6
700.68	23776.8
700.58	23948
700.48	24049.3
700.38	24073.5
700.28	23772.3
700.18	23690.2

## Sheet: Fig.2j
	TMB	TMB+PDA	TMB+Fe3O4	TMB+Fe3O4@PDA	TMB+H2O2	TMB+H2O2+PDA	TMB+H2O2+Fe3O4	TMB+H2O2+Fe3O4@PDA
Wavelength	Absorbance	Absorbance	Absorbance	Absorbance	Absorbance	Absorbance	Absorbance	Absorbance
327	1.401	1.512	1.451	1.444	1.479	1.494	1.381	1.433
328	1.265	1.373	1.294	1.311	1.333	1.356	1.263	1.294
329	1.135	1.253	1.167	1.172	1.2	1.218	1.16	1.179
330	1.018	1.126	1.046	1.051	1.073	1.099	1.069	1.063
331	0.906	1	0.933	0.932	0.954	0.982	0.993	0.967
332	0.804	0.904	0.831	0.829	0.848	0.88	0.918	0.881
333	0.724	0.819	0.743	0.742	0.764	0.796	0.857	0.802
334	0.653	0.744	0.669	0.67	0.689	0.726	0.804	0.735
335	0.589	0.679	0.603	0.603	0.622	0.661	0.765	0.685
336	0.533	0.621	0.545	0.545	0.562	0.603	0.725	0.634
337	0.483	0.568	0.495	0.492	0.509	0.553	0.694	0.59
338	0.437	0.523	0.451	0.447	0.463	0.508	0.668	0.555
339	0.403	0.483	0.413	0.408	0.425	0.471	0.648	0.523
340	0.37	0.45	0.38	0.375	0.391	0.436	0.634	0.497
341	0.341	0.419	0.352	0.347	0.362	0.409	0.625	0.477
342	0.315	0.392	0.325	0.32	0.335	0.379	0.619	0.456
343	0.292	0.37	0.302	0.297	0.313	0.36	0.612	0.443
344	0.272	0.35	0.283	0.275	0.291	0.337	0.614	0.432
345	0.257	0.333	0.268	0.259	0.276	0.323	0.621	0.427
346	0.248	0.323	0.258	0.251	0.268	0.311	0.629	0.423
347	0.237	0.309	0.248	0.239	0.258	0.3	0.638	0.423
348	0.232	0.304	0.243	0.233	0.253	0.296	0.644	0.422
349	0.223	0.296	0.233	0.224	0.245	0.286	0.662	0.422
350	0.213	0.287	0.226	0.215	0.236	0.277	0.676	0.425
351	0.206	0.279	0.219	0.21	0.23	0.268	0.692	0.428
352	0.201	0.27	0.211	0.202	0.225	0.261	0.709	0.43
353	0.194	0.264	0.205	0.195	0.218	0.255	0.729	0.435
354	0.187	0.258	0.2	0.189	0.213	0.249	0.75	0.441
355	0.183	0.252	0.195	0.183	0.209	0.243	0.769	0.448
356	0.177	0.245	0.189	0.177	0.203	0.236	0.788	0.456
357	0.172	0.24	0.185	0.172	0.2	0.231	0.813	0.46
358	0.166	0.235	0.181	0.167	0.197	0.226	0.831	0.466
359	0.164	0.232	0.178	0.164	0.195	0.223	0.847	0.474
360	0.157	0.224	0.172	0.158	0.19	0.217	0.873	0.481
361	0.151	0.221	0.167	0.153	0.186	0.211	0.889	0.486
362	0.149	0.218	0.165	0.15	0.184	0.208	0.905	0.49
363	0.145	0.214	0.162	0.146	0.183	0.204	0.921	0.497
364	0.143	0.21	0.159	0.143	0.181	0.201	0.935	0.501
365	0.138	0.203	0.154	0.137	0.176	0.196	0.949	0.506
366	0.132	0.198	0.149	0.133	0.172	0.191	0.956	0.506
367	0.127	0.194	0.145	0.127	0.168	0.186	0.962	0.504
368	0.121	0.189	0.141	0.122	0.165	0.18	0.974	0.504
369	0.116	0.182	0.135	0.117	0.159	0.174	0.967	0.5
370	0.11	0.178	0.129	0.11	0.153	0.169	0.965	0.497
371	0.103	0.17	0.122	0.104	0.146	0.162	0.958	0.491
372	0.097	0.164	0.118	0.098	0.141	0.157	0.951	0.485
373	0.092	0.159	0.111	0.092	0.135	0.151	0.94	0.479
374	0.088	0.156	0.108	0.089	0.133	0.148	0.929	0.471
375	0.084	0.15	0.103	0.086	0.127	0.141	0.923	0.463
376	0.08	0.147	0.1	0.082	0.122	0.138	0.908	0.455
377	0.076	0.142	0.095	0.077	0.118	0.134	0.894	0.447
378	0.073	0.14	0.092	0.074	0.115	0.13	0.878	0.44
379	0.07	0.138	0.09	0.074	0.112	0.13	0.863	0.431
380	0.068	0.135	0.087	0.071	0.109	0.127	0.846	0.421
381	0.066	0.133	0.086	0.069	0.106	0.125	0.829	0.413
382	0.064	0.13	0.083	0.065	0.103	0.122	0.812	0.404
383	0.062	0.129	0.081	0.064	0.1	0.121	0.794	0.394
384	0.06	0.125	0.079	0.062	0.097	0.118	0.771	0.384
385	0.058	0.124	0.076	0.06	0.095	0.117	0.753	0.376
386	0.058	0.123	0.075	0.06	0.093	0.116	0.737	0.367
387	0.058	0.124	0.074	0.059	0.092	0.116	0.719	0.358
388	0.056	0.122	0.073	0.058	0.09	0.115	0.7	0.35
389	0.057	0.121	0.072	0.058	0.088	0.114	0.68	0.341
390	0.055	0.121	0.07	0.056	0.086	0.113	0.663	0.333
391	0.054	0.121	0.069	0.056	0.084	0.112	0.643	0.323
392	0.053	0.119	0.068	0.055	0.083	0.111	0.622	0.313
393	0.052	0.117	0.067	0.054	0.081	0.11	0.603	0.305
394	0.052	0.117	0.066	0.053	0.079	0.109	0.585	0.296
395	0.052	0.116	0.065	0.053	0.077	0.108	0.565	0.287
396	0.052	0.115	0.064	0.053	0.075	0.107	0.543	0.276
397	0.051	0.115	0.064	0.053	0.075	0.107	0.525	0.267
398	0.05	0.114	0.063	0.052	0.073	0.106	0.503	0.257
399	0.05	0.113	0.062	0.051	0.071	0.106	0.481	0.247
400	0.049	0.112	0.061	0.051	0.069	0.106	0.459	0.237
401	0.049	0.111	0.061	0.05	0.069	0.104	0.438	0.227
402	0.048	0.11	0.06	0.05	0.067	0.104	0.416	0.216
403	0.047	0.109	0.059	0.049	0.065	0.102	0.396	0.207
404	0.048	0.109	0.058	0.048	0.064	0.101	0.376	0.197
405	0.047	0.11	0.058	0.048	0.062	0.101	0.357	0.188
406	0.046	0.108	0.057	0.048	0.062	0.102	0.339	0.179
407	0.046	0.107	0.057	0.048	0.061	0.101	0.32	0.17
408	0.046	0.106	0.056	0.047	0.059	0.1	0.301	0.162
409	0.046	0.105	0.056	0.047	0.058	0.099	0.285	0.155
410	0.045	0.103	0.054	0.046	0.056	0.097	0.268	0.147
411	0.046	0.104	0.055	0.047	0.056	0.097	0.252	0.141
412	0.044	0.102	0.053	0.046	0.054	0.096	0.238	0.134
413	0.043	0.101	0.052	0.046	0.054	0.095	0.225	0.127
414	0.044	0.1	0.052	0.045	0.052	0.095	0.211	0.121
415	0.043	0.099	0.052	0.045	0.052	0.094	0.199	0.117
416	0.043	0.098	0.052	0.045	0.051	0.093	0.188	0.11
417	0.043	0.097	0.051	0.045	0.051	0.092	0.176	0.105
418	0.043	0.096	0.05	0.045	0.05	0.092	0.167	0.1
419	0.043	0.096	0.05	0.045	0.05	0.091	0.158	0.096
420	0.042	0.095	0.049	0.044	0.048	0.09	0.15	0.092
421	0.042	0.094	0.049	0.044	0.048	0.089	0.141	0.088
422	0.042	0.093	0.049	0.044	0.048	0.089	0.135	0.086
423	0.042	0.093	0.049	0.044	0.047	0.088	0.129	0.083
424	0.041	0.091	0.048	0.043	0.046	0.086	0.123	0.08
425	0.042	0.091	0.048	0.042	0.046	0.086	0.117	0.077
426	0.042	0.089	0.048	0.042	0.046	0.086	0.113	0.075
427	0.041	0.088	0.048	0.042	0.045	0.084	0.109	0.073
428	0.041	0.087	0.047	0.042	0.046	0.083	0.106	0.072
429	0.04	0.086	0.047	0.042	0.045	0.083	0.103	0.071
430	0.04	0.085	0.047	0.042	0.045	0.082	0.098	0.068
431	0.04	0.085	0.047	0.042	0.045	0.081	0.095	0.067
432	0.04	0.083	0.046	0.041	0.044	0.079	0.093	0.066
433	0.04	0.083	0.046	0.041	0.044	0.079	0.09	0.065
434	0.04	0.082	0.046	0.041	0.043	0.079	0.087	0.063
435	0.039	0.081	0.045	0.04	0.042	0.077	0.086	0.062
436	0.039	0.079	0.045	0.04	0.042	0.076	0.084	0.061
437	0.04	0.079	0.045	0.041	0.043	0.076	0.083	0.061
438	0.039	0.078	0.045	0.04	0.043	0.075	0.082	0.06
439	0.039	0.077	0.045	0.04	0.043	0.074	0.082	0.06
440	0.039	0.076	0.044	0.04	0.042	0.073	0.081	0.06
441	0.039	0.075	0.044	0.04	0.042	0.072	0.08	0.059
442	0.039	0.075	0.045	0.039	0.042	0.072	0.079	0.058
443	0.039	0.074	0.045	0.04	0.042	0.071	0.08	0.058
444	0.038	0.073	0.045	0.04	0.043	0.071	0.08	0.059
445	0.038	0.072	0.044	0.039	0.043	0.07	0.08	0.059
446	0.038	0.071	0.044	0.039	0.042	0.069	0.079	0.059
447	0.038	0.07	0.044	0.039	0.041	0.068	0.078	0.058
448	0.037	0.07	0.043	0.038	0.041	0.068	0.078	0.058
449	0.037	0.069	0.043	0.038	0.041	0.067	0.078	0.058
450	0.038	0.068	0.043	0.038	0.042	0.067	0.078	0.058
451	0.038	0.068	0.043	0.038	0.042	0.066	0.079	0.058
452	0.038	0.066	0.043	0.037	0.041	0.065	0.079	0.058
453	0.038	0.067	0.044	0.038	0.042	0.067	0.079	0.058
454	0.037	0.066	0.044	0.038	0.042	0.066	0.08	0.058
455	0.037	0.065	0.043	0.037	0.042	0.065	0.08	0.059
456	0.037	0.065	0.042	0.037	0.042	0.064	0.08	0.059
457	0.037	0.065	0.043	0.037	0.042	0.064	0.081	0.059
458	0.037	0.064	0.043	0.038	0.042	0.064	0.082	0.059
459	0.037	0.063	0.043	0.037	0.041	0.063	0.08	0.058
460	0.036	0.063	0.042	0.036	0.04	0.062	0.077	0.056
461	0.036	0.063	0.042	0.036	0.04	0.061	0.075	0.055
462	0.036	0.063	0.043	0.037	0.04	0.062	0.075	0.056
463	0.036	0.062	0.042	0.037	0.04	0.062	0.076	0.055
464	0.036	0.061	0.041	0.036	0.039	0.06	0.074	0.054
465	0.035	0.061	0.041	0.036	0.039	0.06	0.072	0.052
466	0.036	0.061	0.04	0.036	0.039	0.06	0.07	0.051
467	0.036	0.06	0.04	0.036	0.037	0.059	0.068	0.049
468	0.035	0.059	0.04	0.035	0.037	0.059	0.066	0.048
469	0.035	0.059	0.039	0.034	0.037	0.059	0.064	0.046
470	0.035	0.058	0.039	0.035	0.036	0.059	0.063	0.047
471	0.034	0.058	0.038	0.035	0.036	0.058	0.062	0.045
473	0.035	0.058	0.038	0.035	0.035	0.059	0.06	0.043
474	0.035	0.058	0.038	0.035	0.035	0.059	0.059	0.043
475	0.034	0.057	0.037	0.034	0.035	0.058	0.059	0.043
476	0.034	0.057	0.036	0.034	0.034	0.057	0.058	0.042
477	0.034	0.056	0.037	0.035	0.035	0.057	0.057	0.042
478	0.034	0.056	0.037	0.034	0.034	0.057	0.057	0.041
479	0.034	0.056	0.037	0.034	0.034	0.057	0.057	0.042
480	0.034	0.055	0.036	0.034	0.033	0.057	0.058	0.043
481	0.034	0.055	0.036	0.034	0.034	0.056	0.06	0.043
482	0.034	0.056	0.036	0.035	0.035	0.057	0.059	0.043
483	0.034	0.055	0.035	0.034	0.033	0.055	0.056	0.041
484	0.034	0.054	0.035	0.033	0.031	0.054	0.052	0.037
485	0.034	0.054	0.035	0.034	0.032	0.054	0.054	0.039
486	0.034	0.054	0.035	0.034	0.032	0.055	0.056	0.04
487	0.034	0.054	0.035	0.033	0.031	0.054	0.055	0.039
488	0.033	0.053	0.035	0.032	0.031	0.053	0.053	0.038
489	0.033	0.053	0.035	0.033	0.031	0.053	0.055	0.039
490	0.033	0.053	0.035	0.033	0.033	0.054	0.058	0.041
491	0.034	0.053	0.035	0.033	0.032	0.053	0.057	0.04
492	0.034	0.053	0.035	0.032	0.03	0.052	0.054	0.037
493	0.033	0.052	0.035	0.032	0.029	0.052	0.054	0.038
494	0.033	0.052	0.035	0.032	0.031	0.052	0.058	0.04
495	0.033	0.051	0.035	0.032	0.031	0.052	0.06	0.041
496	0.034	0.052	0.036	0.032	0.032	0.053	0.059	0.041
497	0.033	0.051	0.036	0.032	0.032	0.052	0.06	0.041
498	0.033	0.051	0.035	0.032	0.032	0.051	0.06	0.04
499	0.033	0.05	0.035	0.032	0.031	0.051	0.06	0.04
500	0.034	0.05	0.035	0.032	0.032	0.051	0.062	0.042
501	0.034	0.051	0.035	0.032	0.032	0.051	0.063	0.042
502	0.033	0.05	0.036	0.032	0.032	0.051	0.063	0.042
503	0.033	0.05	0.035	0.032	0.032	0.051	0.064	0.042
504	0.033	0.05	0.035	0.032	0.031	0.051	0.064	0.042
505	0.033	0.049	0.035	0.032	0.031	0.051	0.065	0.043
506	0.034	0.05	0.036	0.032	0.032	0.051	0.067	0.044
507	0.033	0.049	0.035	0.031	0.032	0.051	0.068	0.044
508	0.032	0.049	0.035	0.032	0.032	0.05	0.068	0.043
509	0.033	0.049	0.035	0.031	0.031	0.05	0.068	0.044
510	0.032	0.048	0.034	0.032	0.031	0.049	0.07	0.045
511	0.033	0.049	0.035	0.032	0.031	0.05	0.07	0.045
512	0.033	0.048	0.035	0.031	0.031	0.05	0.071	0.045
513	0.033	0.048	0.035	0.031	0.031	0.05	0.071	0.045
514	0.033	0.048	0.034	0.03	0.031	0.049	0.073	0.046
515	0.032	0.048	0.035	0.031	0.031	0.049	0.074	0.046
516	0.033	0.048	0.035	0.031	0.032	0.049	0.076	0.048
517	0.033	0.047	0.035	0.031	0.032	0.049	0.077	0.048
518	0.033	0.048	0.035	0.032	0.032	0.049	0.076	0.047
519	0.033	0.047	0.035	0.031	0.031	0.048	0.076	0.047
520	0.033	0.047	0.035	0.03	0.031	0.048	0.077	0.048
521	0.032	0.046	0.034	0.031	0.031	0.047	0.08	0.048
522	0.033	0.046	0.035	0.031	0.032	0.048	0.082	0.049
523	0.032	0.046	0.035	0.031	0.032	0.048	0.085	0.05
524	0.032	0.046	0.034	0.031	0.032	0.048	0.086	0.052
525	0.032	0.046	0.034	0.031	0.032	0.048	0.087	0.053
526	0.032	0.046	0.034	0.031	0.032	0.048	0.09	0.054
527	0.032	0.045	0.034	0.031	0.032	0.048	0.091	0.055
528	0.032	0.045	0.033	0.03	0.031	0.046	0.089	0.053
529	0.032	0.045	0.034	0.03	0.03	0.046	0.086	0.05
530	0.032	0.045	0.033	0.03	0.03	0.045	0.088	0.051
531	0.033	0.045	0.034	0.03	0.032	0.047	0.093	0.054
532	0.032	0.045	0.035	0.031	0.032	0.047	0.096	0.055
533	0.033	0.046	0.035	0.031	0.032	0.047	0.095	0.055
534	0.032	0.045	0.034	0.03	0.031	0.046	0.096	0.056
535	0.033	0.045	0.035	0.031	0.032	0.047	0.101	0.058
536	0.032	0.045	0.034	0.03	0.032	0.046	0.101	0.058
537	0.032	0.044	0.034	0.029	0.031	0.045	0.102	0.058
538	0.031	0.044	0.034	0.03	0.032	0.046	0.105	0.06
539	0.032	0.044	0.035	0.031	0.033	0.047	0.11	0.063
540	0.033	0.045	0.034	0.032	0.034	0.048	0.113	0.064
541	0.032	0.044	0.034	0.03	0.033	0.046	0.111	0.062
542	0.031	0.043	0.034	0.029	0.031	0.044	0.11	0.061
543	0.031	0.043	0.034	0.029	0.031	0.044	0.113	0.063
544	0.031	0.043	0.034	0.029	0.032	0.044	0.117	0.065
545	0.032	0.044	0.034	0.03	0.032	0.045	0.12	0.067
546	0.032	0.044	0.034	0.03	0.032	0.045	0.122	0.067
547	0.031	0.043	0.033	0.029	0.031	0.044	0.122	0.067
548	0.031	0.042	0.034	0.029	0.032	0.044	0.125	0.068
549	0.032	0.043	0.034	0.029	0.033	0.045	0.128	0.07
550	0.031	0.043	0.034	0.029	0.033	0.044	0.132	0.072
551	0.032	0.043	0.035	0.031	0.034	0.045	0.137	0.073
552	0.032	0.043	0.035	0.03	0.034	0.045	0.14	0.075
553	0.032	0.043	0.035	0.03	0.034	0.044	0.141	0.075
554	0.031	0.042	0.034	0.029	0.033	0.043	0.143	0.077
555	0.031	0.042	0.035	0.029	0.034	0.044	0.146	0.078
556	0.031	0.041	0.035	0.029	0.034	0.044	0.149	0.079
557	0.032	0.042	0.036	0.03	0.034	0.044	0.153	0.081
558	0.032	0.043	0.036	0.03	0.035	0.045	0.156	0.082
559	0.032	0.042	0.036	0.03	0.035	0.044	0.159	0.084
560	0.031	0.041	0.035	0.029	0.035	0.044	0.163	0.086
561	0.031	0.042	0.035	0.029	0.035	0.043	0.166	0.087
562	0.031	0.041	0.035	0.029	0.035	0.043	0.169	0.088
563	0.031	0.042	0.035	0.03	0.035	0.043	0.174	0.091
564	0.031	0.041	0.035	0.029	0.035	0.043	0.179	0.093
565	0.031	0.041	0.035	0.03	0.035	0.043	0.182	0.094
566	0.032	0.042	0.035	0.03	0.035	0.044	0.183	0.095
567	0.031	0.04	0.035	0.029	0.035	0.043	0.186	0.096
568	0.032	0.041	0.035	0.029	0.036	0.043	0.193	0.098
569	0.031	0.041	0.035	0.03	0.036	0.043	0.197	0.1
570	0.031	0.042	0.035	0.029	0.037	0.043	0.2	0.102
571	0.032	0.041	0.036	0.029	0.037	0.044	0.203	0.103
572	0.032	0.041	0.036	0.03	0.036	0.043	0.206	0.104
573	0.031	0.041	0.036	0.029	0.037	0.042	0.211	0.106
574	0.031	0.041	0.036	0.029	0.036	0.042	0.214	0.108
575	0.031	0.041	0.036	0.03	0.037	0.042	0.218	0.109
576	0.03	0.039	0.035	0.028	0.036	0.04	0.225	0.112
577	0.03	0.039	0.035	0.028	0.036	0.041	0.229	0.114
578	0.031	0.039	0.036	0.028	0.037	0.041	0.233	0.116
579	0.031	0.04	0.036	0.028	0.038	0.041	0.237	0.118
580	0.03	0.04	0.036	0.028	0.039	0.041	0.244	0.121
581	0.031	0.04	0.037	0.028	0.038	0.042	0.248	0.123
582	0.03	0.039	0.036	0.028	0.038	0.041	0.254	0.125
583	0.03	0.039	0.036	0.028	0.039	0.042	0.259	0.128
584	0.03	0.038	0.036	0.028	0.038	0.041	0.265	0.13
585	0.031	0.039	0.037	0.029	0.039	0.041	0.27	0.132
586	0.031	0.039	0.037	0.029	0.041	0.042	0.277	0.136
587	0.031	0.039	0.037	0.029	0.041	0.042	0.283	0.138
588	0.031	0.039	0.037	0.029	0.042	0.042	0.288	0.141
589	0.031	0.04	0.037	0.029	0.041	0.041	0.291	0.142
590	0.031	0.039	0.037	0.029	0.041	0.04	0.299	0.146
591	0.031	0.039	0.038	0.029	0.042	0.041	0.305	0.149
592	0.031	0.04	0.037	0.029	0.042	0.041	0.31	0.151
593	0.031	0.038	0.036	0.029	0.042	0.041	0.316	0.153
594	0.031	0.04	0.038	0.03	0.043	0.042	0.322	0.156
595	0.031	0.039	0.039	0.03	0.044	0.042	0.328	0.16
596	0.03	0.04	0.038	0.03	0.044	0.041	0.333	0.162
597	0.031	0.038	0.038	0.029	0.042	0.04	0.337	0.162
598	0.03	0.038	0.038	0.029	0.043	0.04	0.343	0.164
599	0.03	0.039	0.038	0.029	0.045	0.041	0.35	0.168
600	0.032	0.039	0.039	0.03	0.045	0.04	0.357	0.172
601	0.031	0.039	0.038	0.03	0.045	0.041	0.364	0.176
602	0.03	0.039	0.038	0.03	0.046	0.041	0.372	0.179
603	0.031	0.038	0.039	0.029	0.047	0.041	0.38	0.182
604	0.03	0.037	0.04	0.028	0.046	0.04	0.383	0.183
605	0.03	0.038	0.038	0.028	0.045	0.039	0.387	0.184
606	0.029	0.037	0.039	0.028	0.046	0.039	0.393	0.187
607	0.03	0.038	0.039	0.029	0.047	0.04	0.401	0.191
608	0.031	0.039	0.04	0.029	0.048	0.04	0.408	0.195
609	0.029	0.038	0.039	0.029	0.047	0.04	0.415	0.198
610	0.03	0.038	0.04	0.029	0.048	0.039	0.419	0.199
611	0.03	0.037	0.039	0.028	0.047	0.038	0.425	0.202
612	0.029	0.037	0.039	0.029	0.048	0.039	0.43	0.205
613	0.03	0.036	0.039	0.028	0.048	0.038	0.436	0.207
614	0.03	0.036	0.039	0.027	0.049	0.038	0.443	0.211
615	0.03	0.038	0.041	0.029	0.05	0.039	0.451	0.213
616	0.03	0.037	0.04	0.028	0.05	0.039	0.457	0.217
617	0.03	0.037	0.039	0.029	0.05	0.039	0.461	0.219
618	0.031	0.037	0.041	0.029	0.05	0.04	0.467	0.222
619	0.03	0.036	0.04	0.028	0.05	0.039	0.473	0.225
620	0.03	0.037	0.041	0.028	0.051	0.038	0.48	0.228
621	0.03	0.037	0.04	0.028	0.052	0.039	0.489	0.231
622	0.031	0.037	0.041	0.028	0.052	0.039	0.494	0.234
623	0.03	0.037	0.041	0.028	0.052	0.039	0.498	0.236
624	0.03	0.038	0.041	0.028	0.053	0.039	0.503	0.238
625	0.029	0.037	0.041	0.028	0.053	0.039	0.509	0.241
626	0.029	0.036	0.04	0.028	0.053	0.038	0.514	0.243
627	0.03	0.037	0.04	0.028	0.053	0.037	0.519	0.246
628	0.03	0.036	0.04	0.028	0.053	0.037	0.523	0.248
629	0.029	0.035	0.041	0.027	0.053	0.037	0.528	0.248
630	0.03	0.035	0.04	0.027	0.053	0.037	0.533	0.25
631	0.03	0.035	0.041	0.027	0.054	0.037	0.537	0.254
632	0.03	0.036	0.042	0.029	0.055	0.038	0.546	0.258
633	0.029	0.036	0.042	0.029	0.054	0.037	0.549	0.26
634	0.029	0.035	0.041	0.027	0.054	0.036	0.551	0.261
635	0.029	0.036	0.042	0.027	0.054	0.037	0.555	0.261
636	0.03	0.036	0.042	0.028	0.055	0.037	0.557	0.264
637	0.03	0.036	0.043	0.028	0.055	0.037	0.564	0.266
638	0.03	0.037	0.042	0.029	0.056	0.037	0.567	0.269
639	0.029	0.036	0.041	0.027	0.055	0.036	0.568	0.269
640	0.029	0.036	0.041	0.026	0.055	0.036	0.572	0.269
641	0.03	0.035	0.042	0.027	0.056	0.037	0.577	0.271
642	0.03	0.035	0.043	0.027	0.056	0.037	0.579	0.273
643	0.03	0.035	0.042	0.026	0.056	0.036	0.583	0.275
644	0.03	0.035	0.042	0.026	0.055	0.035	0.585	0.277
645	0.029	0.034	0.041	0.026	0.055	0.035	0.586	0.277
646	0.029	0.034	0.041	0.026	0.055	0.035	0.587	0.278
647	0.029	0.035	0.042	0.026	0.056	0.035	0.591	0.28
648	0.029	0.035	0.042	0.026	0.056	0.035	0.592	0.281
649	0.029	0.035	0.041	0.025	0.056	0.035	0.594	0.28
650	0.03	0.035	0.041	0.026	0.056	0.035	0.595	0.281
651	0.029	0.034	0.041	0.026	0.056	0.034	0.593	0.281
652	0.029	0.034	0.042	0.026	0.057	0.034	0.595	0.282
653	0.029	0.034	0.041	0.024	0.055	0.034	0.595	0.282
654	0.029	0.034	0.041	0.025	0.056	0.034	0.594	0.282
655	0.029	0.034	0.041	0.025	0.055	0.033	0.596	0.283
656	0.029	0.034	0.041	0.026	0.055	0.034	0.595	0.283
657	0.029	0.035	0.041	0.027	0.056	0.035	0.595	0.282
658	0.028	0.034	0.039	0.026	0.056	0.034	0.593	0.282
659	0.029	0.034	0.04	0.026	0.056	0.034	0.591	0.28
660	0.028	0.033	0.04	0.026	0.055	0.033	0.588	0.278
661	0.028	0.033	0.04	0.025	0.054	0.034	0.588	0.277
662	0.029	0.033	0.04	0.025	0.054	0.033	0.585	0.277
663	0.029	0.034	0.041	0.026	0.055	0.035	0.581	0.277
664	0.029	0.033	0.041	0.025	0.054	0.034	0.58	0.275
665	0.029	0.033	0.04	0.026	0.055	0.034	0.578	0.274
666	0.029	0.033	0.041	0.027	0.055	0.035	0.573	0.272
667	0.03	0.034	0.042	0.027	0.056	0.036	0.57	0.271
668	0.029	0.034	0.041	0.026	0.055	0.035	0.567	0.269
669	0.028	0.033	0.04	0.025	0.054	0.034	0.563	0.268
670	0.028	0.032	0.039	0.025	0.053	0.033	0.558	0.265
671	0.028	0.032	0.039	0.025	0.052	0.033	0.553	0.262
672	0.028	0.032	0.04	0.025	0.052	0.033	0.548	0.26
673	0.028	0.032	0.04	0.025	0.052	0.032	0.544	0.259
674	0.029	0.033	0.039	0.025	0.052	0.033	0.539	0.257
675	0.028	0.034	0.04	0.026	0.053	0.034	0.532	0.253
676	0.029	0.034	0.04	0.026	0.054	0.035	0.526	0.251
677	0.029	0.033	0.039	0.025	0.053	0.034	0.522	0.249
678	0.029	0.033	0.039	0.026	0.052	0.035	0.518	0.247
679	0.028	0.033	0.039	0.026	0.051	0.034	0.508	0.243
680	0.028	0.033	0.037	0.025	0.05	0.033	0.501	0.239
681	0.028	0.033	0.038	0.025	0.051	0.033	0.496	0.236
682	0.028	0.033	0.038	0.025	0.049	0.033	0.488	0.234
683	0.028	0.032	0.037	0.024	0.048	0.031	0.479	0.229
684	0.028	0.031	0.037	0.024	0.048	0.032	0.474	0.227
685	0.028	0.031	0.037	0.024	0.047	0.032	0.468	0.224
686	0.029	0.033	0.037	0.025	0.048	0.033	0.462	0.222
687	0.029	0.033	0.037	0.026	0.048	0.033	0.453	0.217
688	0.028	0.033	0.036	0.024	0.048	0.033	0.447	0.214
689	0.029	0.032	0.036	0.025	0.047	0.033	0.44	0.211
690	0.029	0.033	0.036	0.025	0.046	0.032	0.433	0.209
691	0.029	0.032	0.036	0.026	0.046	0.033	0.424	0.203
692	0.028	0.032	0.036	0.024	0.045	0.033	0.417	0.2
693	0.03	0.033	0.037	0.026	0.046	0.034	0.41	0.198
694	0.028	0.032	0.036	0.024	0.045	0.033	0.404	0.195
695	0.028	0.032	0.036	0.026	0.045	0.033	0.394	0.191
696	0.028	0.033	0.036	0.026	0.045	0.034	0.388	0.188
697	0.028	0.033	0.036	0.027	0.046	0.035	0.382	0.186
698	0.029	0.033	0.036	0.026	0.045	0.035	0.374	0.182
699	0.028	0.033	0.035	0.025	0.043	0.033	0.362	0.175
700	0.028	0.032	0.034	0.024	0.041	0.032	0.355	0.171
701	0.027	0.031	0.034	0.024	0.04	0.031	0.349	0.168
702	0.027	0.032	0.035	0.024	0.041	0.033	0.343	0.166
703	0.029	0.032	0.035	0.025	0.042	0.033	0.334	0.164
704	0.029	0.032	0.035	0.026	0.042	0.033	0.329	0.161
705	0.029	0.032	0.034	0.025	0.041	0.032	0.324	0.159
706	0.03	0.032	0.035	0.026	0.041	0.034	0.318	0.156
707	0.028	0.032	0.033	0.025	0.04	0.033	0.308	0.151
708	0.029	0.033	0.035	0.026	0.04	0.034	0.305	0.15
709	0.029	0.032	0.034	0.025	0.04	0.033	0.298	0.147
710	0.03	0.033	0.035	0.026	0.041	0.034	0.29	0.144
711	0.03	0.033	0.034	0.027	0.041	0.034	0.285	0.142
712	0.031	0.033	0.034	0.027	0.04	0.034	0.28	0.14
713	0.03	0.033	0.035	0.026	0.039	0.034	0.276	0.137
714	0.03	0.033	0.035	0.026	0.039	0.034	0.269	0.133
715	0.03	0.032	0.035	0.026	0.037	0.034	0.263	0.131
716	0.03	0.034	0.035	0.026	0.038	0.035	0.257	0.128
717	0.03	0.033	0.034	0.027	0.038	0.034	0.252	0.126
718	0.031	0.034	0.034	0.027	0.039	0.035	0.246	0.123
719	0.03	0.032	0.034	0.026	0.036	0.034	0.242	0.12
720	0.03	0.033	0.034	0.027	0.037	0.034	0.237	0.118
721	0.029	0.032	0.033	0.027	0.036	0.034	0.23	0.117
722	0.028	0.032	0.032	0.026	0.036	0.033	0.228	0.115
723	0.029	0.032	0.033	0.026	0.037	0.033	0.223	0.114
724	0.029	0.032	0.033	0.026	0.036	0.032	0.22	0.112
725	0.029	0.033	0.033	0.027	0.036	0.034	0.216	0.11
726	0.03	0.033	0.033	0.029	0.037	0.035	0.213	0.108
727	0.031	0.034	0.035	0.028	0.038	0.035	0.208	0.107
728	0.031	0.033	0.034	0.026	0.037	0.036	0.207	0.106
729	0.032	0.034	0.034	0.028	0.037	0.036	0.202	0.104
730	0.032	0.033	0.034	0.028	0.037	0.036	0.2	0.104
731	0.032	0.035	0.035	0.029	0.037	0.036	0.196	0.102
732	0.033	0.035	0.035	0.028	0.037	0.036	0.193	0.099
733	0.034	0.035	0.035	0.029	0.038	0.036	0.19	0.099
734	0.031	0.034	0.035	0.029	0.036	0.035	0.187	0.097
735	0.031	0.035	0.034	0.029	0.036	0.036	0.185	0.096
736	0.032	0.034	0.035	0.03	0.038	0.037	0.182	0.096
737	0.032	0.034	0.035	0.03	0.037	0.037	0.181	0.096
738	0.032	0.035	0.034	0.03	0.037	0.035	0.178	0.093
739	0.033	0.035	0.035	0.03	0.038	0.037	0.176	0.092
740	0.033	0.036	0.035	0.029	0.039	0.036	0.175	0.092
741	0.032	0.035	0.034	0.029	0.036	0.036	0.172	0.092
742	0.034	0.035	0.034	0.029	0.037	0.036	0.171	0.092
743	0.034	0.036	0.035	0.03	0.038	0.037	0.17	0.091
744	0.032	0.035	0.034	0.028	0.035	0.035	0.169	0.089
745	0.032	0.036	0.034	0.03	0.037	0.035	0.169	0.09
746	0.032	0.034	0.034	0.029	0.037	0.035	0.167	0.09
747	0.032	0.035	0.035	0.029	0.037	0.035	0.166	0.089
748	0.033	0.034	0.035	0.029	0.037	0.036	0.165	0.088
749	0.032	0.034	0.035	0.028	0.036	0.035	0.165	0.088
750	0.033	0.034	0.035	0.029	0.036	0.037	0.163	0.086
751	0.034	0.035	0.036	0.031	0.037	0.037	0.162	0.088
752	0.032	0.034	0.034	0.029	0.036	0.036	0.162	0.089
753	0.033	0.034	0.035	0.029	0.036	0.036	0.162	0.087
754	0.032	0.033	0.034	0.03	0.036	0.036	0.163	0.089
755	0.034	0.034	0.035	0.029	0.038	0.036	0.163	0.088
756	0.034	0.034	0.035	0.028	0.036	0.036	0.162	0.088
757	0.033	0.033	0.035	0.028	0.036	0.035	0.162	0.086
758	0.032	0.034	0.036	0.029	0.038	0.035	0.163	0.086
759	0.033	0.034	0.034	0.03	0.037	0.036	0.162	0.089
760	0.032	0.033	0.033	0.029	0.036	0.035	0.164	0.088
761	0.033	0.033	0.034	0.029	0.036	0.035	0.165	0.089
762	0.035	0.035	0.037	0.032	0.041	0.039	0.17	0.093
763	0.034	0.034	0.036	0.03	0.04	0.037	0.167	0.091
764	0.033	0.034	0.035	0.03	0.038	0.035	0.163	0.088
765	0.031	0.032	0.033	0.027	0.034	0.034	0.163	0.088
766	0.031	0.033	0.032	0.027	0.035	0.034	0.165	0.089
767	0.031	0.033	0.033	0.028	0.037	0.033	0.167	0.09
768	0.032	0.033	0.035	0.028	0.036	0.035	0.169	0.092
769	0.033	0.032	0.035	0.028	0.037	0.034	0.169	0.091
770	0.032	0.033	0.034	0.028	0.037	0.034	0.171	0.091

## Sheet: Fig.2k
Fe3O4		Fe3O4@PDA
Magnetic field	M	Magnetic field	M
Oe	emu/g	Oe	emu/g
19995.5	67.7585	19995.1	43.5896
19678.7	67.7607	19678.1	43.5913
19658.5	67.7579	19658.3	43.5949
19638.7	67.765	19638.1	43.5957
19618.6	67.7661	19617.9	43.5999
19524.3	67.7896	19523.7	43.6217
19085.5	67.8437	19083.7	43.6585
18550.3	67.8535	18548.2	43.6623
18024	67.823	18021.8	43.6527
17507.5	67.7841	17505.1	43.6285
17002.7	67.7448	17001.2	43.5993
16494.6	67.6956	16494	43.5639
15968	67.6317	15965.8	43.523
15458	67.5557	15455.8	43.4746
14950.4	67.4699	14949.5	43.414
14444.5	67.3716	14441	43.3507
13938	67.2765	13934.9	43.2823
13433	67.1612	13430.3	43.1989
12926.8	67.0016	12925.2	43.0989
12423.5	66.8306	12420.6	42.9887
11918.6	66.6617	11916.9	42.879
11434.1	66.5006	11427.6	42.7666
10916.1	66.3148	10919.3	42.6526
10407.3	66.1208	10405.8	42.5262
9902.99	65.9137	9901.43	42.3925
9399.13	65.682	9397.67	42.2458
8895.98	65.441	8894.71	42.0897
8392.65	65.1754	8390.64	41.9179
7888.51	64.882	7886.42	41.7322
7385.4	64.5508	7382.49	41.5264
6881.45	64.188	6880.38	41.2914
6377.59	63.7732	6375.45	41.0316
5878.96	63.3131	5877.38	40.7405
5388.78	62.7995	5388.52	40.4124
4987.22	62.2579	4980.31	40.0613
4797.84	61.9787	4786.48	39.8812
4597.44	61.6973	4585.36	39.7022
4397.32	61.3934	4386.63	39.5124
4197.58	61.0738	4185.69	39.3017
3997.52	60.7295	3986.36	39.0838
3797.47	60.3579	3785.91	38.8466
3597.1	59.9557	3586.1	38.5888
3397.58	59.5159	3385.9	38.3113
3203.8	59.0557	3192.37	38.0187
3001.46	58.5257	2990.34	37.6831
2797.15	57.9437	2785.66	37.3077
2597.82	57.3147	2585.87	36.8994
2397.21	56.6076	2386.32	36.4468
2197.39	55.8033	2186.04	35.9326
2024.77	54.9716	2013.69	35.3983
1930.35	54.4821	1920.44	35.0811
1830.03	53.9456	1819.82	34.7383
1729.88	53.368	1719.84	34.3637
1630	52.746	1619.94	33.9642
1535.1	52.1019	1525.02	33.5486
1429.86	51.332	1421.18	33.0474
1330.03	50.5229	1320.07	32.5134
1230.06	49.6238	1219.8	31.9216
1129.95	48.6149	1120.2	31.2665
1055.86	47.7143	1040.11	30.6245
1009.18	47.1475	993.165	30.2382
959.317	46.508	943.28	29.8065
909.2	45.8149	893.262	29.3448
859.22	45.0744	843.28	28.8418
809.105	44.2797	793.258	28.2993
760.134	43.4334	744.323	27.724
710.729	42.4995	694.757	27.0933
659.2	41.4463	643.291	26.3676
609.22	40.3192	593.452	25.5934
559.16	39.0644	543.102	24.736
509.217	37.6694	493.359	23.7795
459.32	36.1078	443.317	22.7058
409.312	34.3381	393.487	21.49
359.166	32.2931	343.382	20.0974
314.388	30.089	314.629	19.0515
302.753	29.3403	306.358	18.7647
293.128	28.845	296.686	18.4349
282.855	28.2654	286.546	18.0781
272.91	27.7022	276.464	17.7095
262.784	27.0984	266.388	17.3399
252.935	26.4954	256.425	16.9567
242.819	25.8573	246.454	16.5575
232.849	25.2068	236.382	16.1446
222.889	24.5324	226.409	15.7292
212.752	23.8185	216.454	15.3
202.89	23.0867	206.449	14.8436
192.797	22.331	196.503	14.3797
183.121	21.56	186.627	13.9088
173.202	20.7496	176.869	13.4115
162.735	19.8656	166.389	12.8771
152.987	18.9719	156.382	12.3352
142.818	18.0315	146.538	11.7911
132.76	17.0852	136.38	11.2074
122.703	16.0931	126.404	10.6233
112.767	15.0643	116.431	10.0027
102.827	13.9608	106.361	9.36152
92.9261	12.8514	96.3864	8.69391
82.8979	11.6675	86.5387	8.01391
73.131	10.5054	76.8043	7.31702
63.0368	9.20251	66.5274	6.55483
52.8126	7.84973	56.575	5.76203
42.9348	6.52344	46.4295	4.94391
32.7872	5.16117	36.5685	4.09097
22.8705	3.77154	26.522	3.23015
12.8406	2.41419	16.2916	2.28705
2.8772	1.06502	6.44946	1.26239
-7.12112	-0.30178	-3.44992	0.11194
-17.1401	-1.63251	-13.5659	-1.07025
-27.1882	-2.99737	-23.4267	-2.14845
-36.99	-4.42483	-32.8625	-3.08274
-46.6764	-5.83699	-43.634	-4.05895
-57.1024	-7.36153	-53.7462	-4.94921
-67.1112	-8.80005	-63.4483	-5.79499
-77.1873	-10.1911	-73.6142	-6.61527
-87.0997	-11.4998	-83.5747	-7.39589
-97.198	-12.7283	-93.5334	-8.14868
-107.148	-13.9137	-103.578	-8.84914
-117.279	-15.0325	-113.548	-9.53702
-127.163	-16.1074	-123.726	-10.1943
-137.154	-17.1374	-133.342	-10.8317
-146.771	-18.0797	-143.217	-11.4105
-156.931	-19.0298	-153.317	-11.9886
-167.161	-19.95	-163.685	-12.5605
-177.237	-20.8105	-173.476	-13.0962
-187.116	-21.6453	-183.583	-13.6133
-197.176	-22.4369	-193.469	-14.1242
-207.16	-23.2102	-203.363	-14.6079
-217.036	-23.9352	-213.745	-15.0751
-227.259	-24.6613	-223.504	-15.531
-237.114	-25.3346	-233.673	-15.9656
-247.2	-25.9959	-243.763	-16.3835
-256.523	-26.5868	-253.083	-16.7697
-267.094	-27.2431	-263.619	-17.1899
-277.07	-27.8423	-273.455	-17.5809
-287.245	-28.418	-283.453	-17.9473
-297.111	-28.9646	-293.646	-18.2982
-307.109	-29.5061	-303.66	-18.6554
-317.066	-30.0205	-313.555	-18.9975
-327.16	-30.5273	-323.532	-19.3174
-344.962	-31.2505	-340.379	-19.7742
-392.331	-33.2209	-387.395	-21.0642
-442.335	-35.164	-437.508	-22.3511
-491.963	-36.8531	-487.137	-23.4767
-540.586	-38.3171	-535.613	-24.4568
-592.4	-39.7195	-587.479	-25.3938
-642.581	-40.9318	-637.494	-26.2065
-692.606	-42.0298	-687.485	-26.9393
-742.48	-43.0241	-737.467	-27.6097
-792.448	-43.939	-787.576	-28.2173
-842.587	-44.7818	-837.466	-28.7799
-892.554	-45.5588	-887.695	-29.2986
-942.437	-46.2796	-937.467	-29.7782
-992.475	-46.9502	-987.575	-30.2307
-1040.78	-47.563	-1035.7	-30.6277
-1091.74	-48.1653	-1086.59	-31.0254
-1142.46	-48.7288	-1137.46	-31.3984
-1192.58	-49.2496	-1187.49	-31.7404
-1242.68	-49.7486	-1237.55	-32.0669
-1292.37	-50.2111	-1287.61	-32.3756
-1342.52	-50.6495	-1337.57	-32.6637
-1392.56	-51.0728	-1387.47	-32.9393
-1445.92	-51.4923	-1444.42	-33.2225
-1536.25	-52.1412	-1538.69	-33.6636
-1636.54	-52.8286	-1639.12	-34.1056
-1731.81	-53.435	-1738.06	-34.5113
-1836.75	-54.0474	-1835.03	-34.8727
-1960.45	-54.6914	-1942.77	-35.2462
-2157.39	-55.6164	-2119.01	-35.7787
-2357.4	-56.4667	-2318.84	-36.3309
-2558.28	-57.2246	-2519.57	-36.8235
-2757.76	-57.8891	-2718.86	-37.2598
-2957.62	-58.4929	-2919.09	-37.6519
-3157.71	-59.0388	-3119.31	-38.0064
-3357.81	-59.5404	-3318.91	-38.3295
-3557.91	-59.9967	-3519.41	-38.6238
-3755.43	-60.4126	-3715.6	-38.8933
-3949.52	-60.7869	-3912.84	-39.1403
-4157.75	-61.1628	-4119.6	-39.3819
-4357.48	-61.4967	-4319.07	-39.596
-4557.26	-61.8087	-4518.69	-39.7997
-4757.44	-62.0994	-4719.05	-39.9893
-5065.31	-62.5137	-4941.09	-40.1861
-5565.92	-63.1016	-5391.27	-40.5371
-6069.42	-63.6251	-5894.5	-40.8886
-6572.77	-64.077	-6398.35	-41.1925
-7076.31	-64.4792	-6901.2	-41.4618
-7563.94	-64.8257	-7386.27	-41.6934
-8073.5	-65.1514	-7903.34	-41.9162
-8585.39	-65.4525	-8412.88	-42.1126
-9090.14	-65.7191	-8913.29	-42.2843
-9592.03	-65.9623	-9419.11	-42.4452
-10094.4	-66.1836	-9921.84	-42.5933
-10598.3	-66.3945	-10423.7	-42.7333
-11102	-66.5885	-10929	-42.861
-11603.8	-66.7672	-11429.8	-42.984
-12108.3	-66.9432	-11932.6	-43.0932
-12609.7	-67.1066	-12436.1	-43.201
-13092.3	-67.2683	-12932.4	-43.3026
-13609.5	-67.4191	-13421.5	-43.4001
-14117.2	-67.5361	-13941.1	-43.4894
-14617	-67.6415	-14443.7	-43.5549
-15117.6	-67.7344	-14943	-43.6152
-15615	-67.8131	-15443	-43.6658
-16114.7	-67.8803	-15941.2	-43.718
-16611.1	-67.9437	-16439.7	-43.7559
-17107.9	-67.9891	-16935.5	-43.7907
-17601.5	-68.0301	-17432.2	-43.8202
-18095.5	-68.0639	-17924.2	-43.8438
-18574.8	-68.0885	-18394.3	-43.8576
-19051.5	-68.0929	-18896.3	-43.8644
-19447.5	-68.0443	-19217.7	-43.8368
-19986.9	-68.0104	-19940.1	-43.8262
-19491.8	-68.0229	-19210.6	-43.8357
-19126.5	-68.0825	-18780.9	-43.8665
-18591.2	-68.1005	-18249.3	-43.8678
-18059.7	-68.0869	-17723.4	-43.8489
-17538.4	-68.0519	-17203.5	-43.8243
-17019.3	-68.0131	-16685.9	-43.7918
-16502.4	-67.9628	-16169.5	-43.7505
-16008.8	-67.9044	-15667.2	-43.7066
-15479	-67.824	-15158.7	-43.6536
-14962.9	-67.7372	-14634.7	-43.5907
-14452.1	-67.6388	-14123.8	-43.5262
-13942.8	-67.5399	-13614.6	-43.4608
-13433.6	-67.4246	-13106	-43.3668
-12926.2	-67.2678	-12598.8	-43.2561
-12418.2	-67.0923	-12090.6	-43.1413
-11910.8	-66.9251	-11583.1	-43.0313
-11402.8	-66.747	-11076.3	-42.92
-10895.8	-66.5678	-10568.9	-42.7983
-10394	-66.3825	-10086.7	-42.6744
-9901.24	-66.1738	-9554.28	-42.5235
-9374.18	-65.941	-9046.17	-42.3665
-8868.12	-65.6967	-8539.79	-42.2006
-8359.67	-65.4202	-8032.35	-42.0114
-7852.35	-65.1213	-7525.75	-41.8063
-7344.24	-64.7923	-7017.76	-41.5755
-6839.79	-64.4268	-6511.54	-41.3262
-6330.85	-64.0044	-6003.65	-41.0369
-5824.76	-63.5382	-5496.66	-40.7127
-5317.43	-62.9995	-5052.42	-40.3519
-4949.5	-62.4787	-4949.64	-40.2228
-4763.56	-62.2016	-4754.54	-40.0688
-4567.65	-61.9213	-4561.75	-39.8946
-4376.86	-61.6295	-4371.47	-39.7129
-4186.2	-61.3197	-4180.35	-39.5185
-3996.03	-60.9885	-3990.32	-39.3078
-3805.35	-60.6377	-3799.6	-39.0797
-3615.48	-60.2552	-3608.97	-38.8336
-3424.38	-59.8399	-3418.98	-38.5758
-3234.11	-59.3973	-3228.66	-38.2886
-3043.65	-58.9076	-3037.62	-37.9758
-2862.4	-58.4016	-2851.83	-37.6456
-2662.66	-57.7874	-2662.63	-37.2711
-2472.44	-57.1366	-2466.72	-36.8463
-2281.79	-56.4164	-2276.02	-36.3788
-2090.82	-55.6022	-2085.79	-35.8584
-1901.35	-54.6794	-1895.3	-35.2618
-1710.04	-53.6121	-1704.58	-34.5767
-1519.85	-52.3701	-1513.75	-33.768
-1329.56	-50.9052	-1323.91	-32.8148
-1138.65	-49.1159	-1132.66	-31.6442
-983.37	-47.226	-985.674	-30.4482
-887.463	-45.8803	-894.599	-29.6315
-801.82	-44.4692	-813.707	-28.743
-750.53	-43.5284	-765.357	-28.1793
-700.523	-42.5709	-715.448	-27.5662
-650.527	-41.5182	-665.462	-26.8909
-600.69	-40.3633	-615.399	-26.1468
-550.603	-39.0662	-565.217	-25.3217
-500.509	-37.6369	-515.396	-24.4084
-450.512	-36.0066	-465.5	-23.386
-400.522	-34.2047	-415.358	-22.2319
-350.684	-32.125	-365.541	-20.9185
-302.647	-29.8157	-317.77	-19.4891
-266.284	-27.5614	-287.271	-18.2873
-257.406	-26.9633	-279.099	-17.9808
-247.48	-26.3356	-269.175	-17.6089
-237.534	-25.6918	-259.171	-17.2184
-227.512	-25.0208	-249.195	-16.8286
-217.552	-24.3243	-239.268	-16.4231
-207.641	-23.6001	-229.146	-16.0001
-197.596	-22.8482	-219.228	-15.5662
-187.548	-22.0704	-209.093	-15.1085
-177.57	-21.2625	-199.176	-14.6497
-167.845	-20.4413	-189.59	-14.1857
-157.896	-19.5611	-179.416	-13.6846
-147.701	-18.6294	-169.168	-13.157
-137.674	-17.6749	-159.21	-12.6256
-127.525	-16.6749	-149.153	-12.0695
-117.576	-15.6723	-139.163	-11.4962
-107.666	-14.5984	-129.074	-10.9041
-97.6792	-13.4667	-119.186	-10.2958
-87.6991	-12.3247	-109.22	-9.65523
-77.6154	-11.1168	-99.1057	-8.98358
-67.6789	-9.84464	-89.0982	-8.29556
-58.0602	-8.63131	-79.7962	-7.62563
-47.7871	-7.25219	-69.1465	-6.82974
-37.7159	-5.86399	-59.1917	-6.06124
-27.6585	-4.46252	-49.1595	-5.24817
-17.5403	-3.08277	-39.2816	-4.40637
-7.65555	-1.71477	-29.1523	-3.50956
2.39079	-0.34856	-19.2658	-2.57812
12.4443	1.01487	-9.23745	-1.55813
22.3203	2.3716	0.94173	-0.40934
32.4286	3.78654	10.7677	0.7769
42.4502	5.23979	20.8588	1.8682
52.0336	6.68995	30.4738	2.81934
61.9797	8.13623	40.6858	3.77154
72.5628	9.55836	50.8339	4.68437
82.3117	10.8797	60.7577	5.53691
92.5039	12.1446	70.9769	6.35888
102.385	13.3282	80.861	7.13841
112.43	14.4616	90.8914	7.89464
122.347	15.5582	100.807	8.59377
132.41	16.601	110.947	9.29351
142.369	17.5807	120.879	9.95026
152.388	18.5338	130.784	10.5851
161.891	19.3949	140.873	11.1779
172.414	20.3059	150.554	11.7438
182.409	21.1573	160.831	12.3244
192.365	21.9527	170.91	12.8724
202.483	22.7239	180.809	13.3962
212.503	23.4763	190.701	13.8944
222.261	24.1877	200.853	14.3763
232.397	24.8822	210.7	14.8393
242.4	25.5446	220.79	15.2988
252.481	26.194	230.734	15.7326
262.415	26.814	240.969	16.1579
272.105	27.4015	250.558	16.5535
281.856	27.9677	260.639	16.9529
292.478	28.5476	270.777	17.3489
302.276	29.0857	280.728	17.718
312.404	29.6155	290.788	18.0779
322.318	30.1243	300.812	18.4297
332.378	30.6121	310.85	18.7679
342.452	31.0868	320.848	19.0983
352.342	31.5508	330.88	19.4153
362.417	31.9997	340.794	19.7261
372.359	32.4342	350.759	20.0315
392.729	33.1377	374.211	20.5859
443.85	35.026	426.756	21.9406
494.322	36.7256	476.741	23.104
544.512	38.216	527.099	24.1381
594.449	39.5483	576.721	25.051
644.421	40.748	626.941	25.8787
694.454	41.8353	676.946	26.6223
744.422	42.8249	726.873	27.3023
794.444	43.7337	776.773	27.9171
844.441	44.5655	827.001	28.4865
894.346	45.3369	876.938	29.0107
943.799	46.0448	925.817	29.4878
992.486	46.697	975.479	29.9319
1044.42	47.35	1026.91	30.3671
1094.38	47.9334	1076.89	30.759
1144.43	48.486	1126.9	31.1299
1194.33	49.0048	1176.87	31.4774
1244.47	49.4993	1227.03	31.801
1294.43	49.9624	1276.82	32.1089
1344.49	50.4053	1327.22	32.4036
1394.43	50.8212	1376.81	32.6805
1444.42	51.2199	1426.96	32.9424
1502.15	51.6345	1484.36	33.2157
1600.39	52.315	1582.83	33.6628
1702.91	52.98	1684.76	34.0986
1802.81	53.5765	1785.05	34.492
1903.07	54.1315	1884.6	34.8501
2017.43	54.6984	1998.61	35.2155
2208.46	55.5601	2187.41	35.7721
2408.35	56.3765	2387.35	36.3034
2609.16	57.1055	2587.52	36.775
2808.63	57.7519	2787.92	37.1937
3008.97	58.3366	2987.33	37.5695
3196.19	58.8399	3185.33	37.9131
3408.52	59.3541	3379.61	38.2146
3608.44	59.8016	3587.32	38.5089
3808.54	60.2115	3787.5	38.7701
4008.76	60.5885	3987.59	39.0163
4208.85	60.9437	4187.1	39.2392
4408.46	61.2721	4387.54	39.4493
4608.23	61.582	4587.39	39.6458
4808.65	61.8716	4787.33	39.8278
5081.2	62.2333	5059.91	40.0607
5571.04	62.8131	5549.74	40.4271
6061.87	63.3246	6043.66	40.7592
6563.64	63.771	6540.35	41.0454
7082.76	64.1836	7061.49	41.3147
7585.66	64.5443	7564.45	41.5496
8088.94	64.87	8066.33	41.7568
8591.78	65.1585	8570.55	41.9446
9094.89	65.4246	9072.61	42.1188
9598.1	65.67	9577.67	42.2755
10100.6	65.8913	10079.8	42.4226
10603.8	66.1005	10581.7	42.5566
11106.6	66.2945	11086.7	42.6762
11586.3	66.4667	11564.1	42.789
12112.8	66.6481	12091.3	42.9089
12616.5	66.8126	12593.7	43.0124
13119.3	66.9732	13097.5	43.1171
13620.9	67.1257	13597.8	43.2177
14121	67.2437	14101.8	43.2962
14623.6	67.3377	14602.1	43.3617
15122.2	67.4284	15101	43.4203
15623	67.5071	15600.7	43.4743
16119.7	67.5738	16099.5	43.524
16617	67.6295	16595.6	43.5626
17102.3	67.677	17082.5	43.5928
17592.1	67.7137	17570.8	43.6213
18100.3	67.741	18080.5	43.6417
18589.4	67.7623	18568.3	43.6502
19071.4	67.7618	19051.5	43.6509
19475.9	67.7169	19461.7	43.6247
19542.4	67.6765	19529.7	43.5968

## Sheet: Fig.3a
Swelling behavior in 60 min
Time(min)	CP10					CFP10					CFP20					CFP30
0	0	0	0	0	0	0	0	0	0	0	0	0	0	0	0	0	0	0	0	0
0.16667	1545.34	1585.54	1588.25	1614.68	1603.67	1565.48	1531.84	1458.68	1568.87	1505.57	1393.16	1413.09	1365.98	1431.34	1406.62	1205.88	1252.9	1266.28	1237.66	1254.18
0.5	1552.2	1601.59	1607.37	1616.55	1613.81	1585.71	1563.52	1473.69	1607.78	1547.13	1399.85	1408.09	1393.19	1423.76	1413.38	1243.34	1264.99	1270.83	1266.1	1259.4
1	1559.93	1599.47	1592.11	1625.6	1625	1586.05	1573.63	1507.08	1605.24	1550.17	1404.37	1413.82	1403.7	1413.41	1411.18	1264.23	1267.57	1275.26	1269.09	1266.84
3	1572.06	1607.06	1599.47	1625.94	1607.69	1577.89	1577.45	1516.02	1602.88	1533.62	1391.7	1425	1393.05	1419.68	1399.27	1275.33	1261.52	1266.02	1282.08	1258.09
5	1573.46	1601.41	1593.51	1620.65	1630.24	1598.64	1584.74	1502.02	1602.2	1550.51	1397.38	1415	1395.41	1428.57	1417.94	1258.09	1263.19	1272.01	1278.7	1254.7
10	1591.21	1611.29	1599.12	1630.03	1642.31	1596.26	1588.72	1518.21	1609.31	1549.49	1438.57	1427.5	1400.44	1423.32	1420.15	1278.59	1264.48	1289.06	1272.86	1270.37
20	1609.84	1632.45	1620.17	1652.05	1659.09	1595.07	1583.75	1543	1638.58	1555.07	1445.71	1447.21	1410.36	1428.72	1439.41	1290.47	1274.39	1291.41	1295.07	1269.06
40	1628.3	1639.51	1647.72	1657.68	1675.35	1620.41	1604.31	1561.72	1628.6	1554.05	1454.29	1460.15	1424.11	1431.63	1451.18	1309.4	1282.11	1309.9	1285.97	1283.68
60	1638.31	1647.27	1661.05	1669.8	1680.42	1628.74	1634	1574.87	1648.39	1561.82	1439.88	1449.41	1431.21	1456.85	1450.44	1301.31	1307.85	1313.28	1309.22	1291.78

## Sheet: Fig.3b
Fracture stress
CP10	345.3	311.49	328.46	321.44	294.93
CFP10	261.94	260.4	255.48	266.68	265.7
CFP20	270.04	275.87	277.91	286.96	280
CFP30	320.13	305.05	299.64	324.42	290.34

## Sheet: Fig.3c
Fracture toughness
CP10	34.3184	38.0404	32.6763	31.8323	30.7099
CFP10	28.4946	29.6089	29.1999	30.7749	28.6515
CFP20	30.3827	34.7189	30.6646	36.4072	34.8263
CFP30	35.5052	36.2417	31.6595	35.0478	31.6899

[truncated: 31 more sheets: Fig.3e, Fig.3h, Fig.4a, Fig.4c, Fig.4e, Fig.4f, Fig.4g, Fig.4i, Fig.4k, Fig.4m, Fig.5c, Fig.5e, Fig.5f, Fig.6e, Fig.6f, Fig.6g, Supplementary Fig 1, Supplementary Fig 2, Supplementary Fig 3, Supplementary Fig 4a …]
